# Supplementary material for: (2E)-2-Benzyl­idene-9-phenyl-3,4-di­hydro­acridin-1(2H)-one
Source: Acta Crystallogr Sect E Struct Rep Online. 2014 Jul 17;70(Pt 8):o870. doi: 10.1107/S1600536814015943 (PMC4158519; doi:10.1107/S1600536814015943)
Supplement: Supplementary file 1 [file e-70-0o870-sup1.cif]

##############################################################################
#                                                                            #
# This CIF contains the data in a paper accepted for publication in          #
# Acta Crystallographica Section E. It conforms to the requirements of       #
# Notes for Authors for Acta Crystallographica Section E, and has been       #
# peer reviewed under the auspices of the IUCr Commission on Journals.       #
#                                                                            #
# Full details of the Crystallographic Information File format               #
# are given in the paper "The Crystallographic Information File (CIF):       #
# a New Standard Archive File for Crystallography" by S. R. Hall, F. H.      #
# Allen and I. D. Brown [Acta Cryst. (1991), A47, 655-685].                  #
#                                                                            #
# The current version of the core CIF dictionary is obtainable from          #
# ftp://ftp.iucr.org/pub/cif_core.dic.                                       #
#                                                                            #
# Software is freely available for graphical display of the structure(s)     #
# in this CIF. For information consult the CIF software page                 #
# http://www.iucr.org/resources/cif/software.                                #
#                                                                            #
# This file may be used for bona fide research purposes within the           #
# scientific community so long as proper attribution is given to the journal # 
# article from which it was obtained.                                        #
#                                                                            #
##############################################################################
data_I
_database_code_depnum_ccdc_archive 'CCDC 1012814'
_audit_creation_method     SHELXL-97
_journal_date_recd_electronic     2014-01-03
_journal_date_accepted     2014-07-08
_journal_name_full     'Acta Crystallographica, Section E'
_journal_year     2014
_journal_volume     70
_journal_issue      8
_journal_page_first     o870
_journal_page_last     o870
_journal_paper_category     QO
_journal_paper_doi     10.1107/S1600536814015943
_journal_coeditor_code     BT6954
_publ_contact_author_name     'Prof. Velmurugan D.'
_publ_contact_author_address
;
    Centre of Advanced Study in Crystallography and Biophysics
    University of Madras
    Maraimalai Campus (Guindy Campus)
    Chennai 600 025
    India
;
_publ_contact_author_email     'shirai2011@gmail.com'
_publ_contact_author_fax     '044 091 2499 3057'
_publ_contact_author_phone     '044 091 2448 4170'
_publ_section_title
;
(2<i>E</i>)-2-Benzylidene-9-phenyl-3,4-dihydroacridin-1(2<i>H</i>)-one
;
loop_
    _publ_author_name
    _publ_author_address
    'T. Vinuchakkaravarthy'
;
Centre of Advanced Study in Crystallography and Biophysics
University of Madras
Maraimalai (Guindy) Campus
Chennai 600 025
India
;
    'M. Sankaran'
;
Department of Chemistry
Bharathiar University
Coimbatore 641 046
India
;
    'P. S. Mohan'
;
Department of Chemistry
Bharathiar University
Coimbatore 641 046
India
;
    'Velmurugan, D.'
;
Centre of Advanced Study in Crystallography and Biophysics
University of Madras
Maraimalai (Guindy) Campus
Chennai 600 025
India
;
_chemical_name_systematic
;
(2<i>E</i>)-2-Benzylidene-9-phenyl-3,4-dihydroacridin-1(2<i>H</i>)-one
;
_chemical_name_common     ?
_chemical_formula_moiety     'C26 H19 N O'
_chemical_formula_sum     'C26 H19 N O'
_chemical_formula_iupac     'C26 H19 N O'
_chemical_formula_weight     361.42
_chemical_melting_point     ?
_symmetry_cell_setting     monoclinic
_symmetry_space_group_name_H-M     'P 21/c'
_symmetry_space_group_name_Hall     '-P 2ybc'
loop_
    _symmetry_equiv_pos_as_xyz
    'x, y, z'
    '-x, y+1/2, -z+1/2'
    '-x, -y, -z'
    'x, -y-1/2, z-1/2'
_cell_length_a     9.2222(3)
_cell_length_b     10.7555(4)
_cell_length_c     19.4962(5)
_cell_angle_alpha     90.00
_cell_angle_beta     95.503(2)
_cell_angle_gamma     90.00
_cell_volume     1924.90(11)
_cell_formula_units_Z     4
_cell_measurement_reflns_used     4776
_cell_measurement_theta_min     2.1
_cell_measurement_theta_max     28.3
_cell_measurement_temperature     293(2)
_exptl_crystal_description     Block
_exptl_crystal_colour     White
_exptl_crystal_size_max     0.20
_exptl_crystal_size_mid     0.20
_exptl_crystal_size_min     0.20
_exptl_crystal_density_diffrn     1.247
_exptl_crystal_density_meas     1.25
_exptl_crystal_density_method     'not measured'
_exptl_crystal_F_000     760
_exptl_absorpt_coefficient_mu     0.075
_exptl_absorpt_correction_type     multi-scan
_exptl_absorpt_process_details     '(<i>SADABS</i>; Bruker, 2008)'
_exptl_absorpt_correction_T_min     0.6618
_exptl_absorpt_correction_T_max     0.7457
_exptl_special_details     ?
_diffrn_ambient_temperature     293(2)
_diffrn_radiation_type     MoK\a
_diffrn_radiation_wavelength     0.71073
_diffrn_radiation_source     'fine-focus sealed tube'
_diffrn_radiation_monochromator     graphite
_diffrn_measurement_device_type     'Bruker SMART APEXII CCD'
_diffrn_measurement_method     '\w and \f scans'
_diffrn_reflns_number     18382
_diffrn_reflns_av_R_equivalents     0.0286
_diffrn_reflns_av_sigmaI/netI     0.0262
_diffrn_reflns_theta_min     2.10
_diffrn_reflns_theta_max     28.33
_diffrn_reflns_theta_full     28.33
_diffrn_measured_fraction_theta_max     0.995
_diffrn_measured_fraction_theta_full     0.995
_diffrn_reflns_limit_h_min     -12
_diffrn_reflns_limit_h_max     10
_diffrn_reflns_limit_k_min     -13
_diffrn_reflns_limit_k_max     14
_diffrn_reflns_limit_l_min     -25
_diffrn_reflns_limit_l_max     25
_refine_special_details
;
Refinement of <i>F</i>^2^ against ALL reflections. The weighted <i>R</i>-factor
<i>wR</i> and goodness of fit <i>S</i> are based on <i>F</i>^2^, conventional
<i>R</i>-factors <i>R</i> are based on <i>F</i>, with <i>F</i> set to zero for
negative <i>F</i>^2^. The threshold expression of <i>F</i>^2^ >
\s(<i>F</i>^2^) is used only for calculating <i>R</i>-factors(gt) <i>etc</i>.
and is not relevant to the choice of reflections for refinement.
<i>R</i>-factors based on <i>F</i>^2^ are statistically about twice as large
as those based on <i>F</i>, and <i>R</i>- factors based on ALL data will be
even larger.
;
_reflns_number_total     4776
_reflns_number_gt     3205
_reflns_threshold_expression     I>2sigma(I)
_refine_ls_structure_factor_coef     Fsqd
_refine_ls_matrix_type     full
_refine_ls_R_factor_all     0.0731
_refine_ls_R_factor_gt     0.0443
_refine_ls_wR_factor_gt     0.1138
_refine_ls_wR_factor_ref     0.1314
_refine_ls_goodness_of_fit_ref     0.997
_refine_ls_restrained_S_all     0.997
_refine_ls_number_reflns     4776
_refine_ls_number_parameters     254
_refine_ls_number_restraints     0
_refine_ls_hydrogen_treatment     constr
_refine_ls_weighting_scheme     calc
_refine_ls_weighting_details
         'calc w=1/[\s^2^(Fo^2^)+(0.0587P)^2^+0.3326P] where P=(Fo^2^+2Fc^2^)/3'
_atom_sites_solution_hydrogens     geom
_atom_sites_solution_primary     direct
_atom_sites_solution_secondary     difmap
_refine_ls_shift/su_max     0.013
_refine_ls_shift/su_mean     0.002
_refine_diff_density_max     0.231
_refine_diff_density_min     -0.157
_refine_ls_extinction_method     'SHELXL97 (Sheldrick, 2008)'
_refine_ls_extinction_coef     0.0041(8)
_refine_ls_extinction_expression
                                  'Fc^*^=kFc[1+0.001xFc^2^\l^3^/sin(2\q)]^-1/4^'
loop_
    _atom_type_symbol
    _atom_type_description
    _atom_type_scat_dispersion_real
    _atom_type_scat_dispersion_imag
    _atom_type_scat_source
    'C' 'C' 0.0033 0.0016
                         'International Tables Vol C Tables 4.2.6.8 and 6.1.1.4'
    'H' 'H' 0.0000 0.0000
                         'International Tables Vol C Tables 4.2.6.8 and 6.1.1.4'
    'N' 'N' 0.0061 0.0033
                         'International Tables Vol C Tables 4.2.6.8 and 6.1.1.4'
    'O' 'O' 0.0106 0.0060
                         'International Tables Vol C Tables 4.2.6.8 and 6.1.1.4'
_computing_data_collection     'APEX2 (Bruker, 2008)'
_computing_cell_refinement     'SAINT (Bruker, 2008)'
_computing_data_reduction     'SAINT (Bruker, 2008)'
_computing_structure_solution     'SHELXS97 (Sheldrick, 2008)'
_computing_structure_refinement     'SHELXL97 (Sheldrick, 2008)'
_computing_molecular_graphics     'ORTEP-3 for Windows (Farrugia, 2012)'
_computing_publication_material
                            'SHELXL97 (Sheldrick, 2008) and PLATON (Spek, 2009)'
loop_
    _atom_site_type_symbol
    _atom_site_label
    _atom_site_fract_x
    _atom_site_fract_y
    _atom_site_fract_z
    _atom_site_U_iso_or_equiv
    _atom_site_adp_type
    _atom_site_calc_flag
    _atom_site_refinement_flags
    _atom_site_occupancy
    _atom_site_symmetry_multiplicity
    _atom_site_disorder_assembly
    _atom_site_disorder_group
    C C1 0.47972(17) 0.49247(14) 0.17309(8) 0.0542(4) Uani d . 1 1 . .
    H H1 0.4841 0.4062 0.1757 0.065 Uiso calc R 1 1 . .
    C C2 0.5587(2) 0.56214(17) 0.22142(9) 0.0711(5) Uani d . 1 1 . .
    H H2 0.6162 0.5233 0.2569 0.085 Uiso calc R 1 1 . .
    C C3 0.5539(2) 0.69204(17) 0.21798(10) 0.0811(6) Uani d . 1 1 . .
    H H3 0.6089 0.7388 0.2511 0.097 Uiso calc R 1 1 . .
    C C4 0.4701(2) 0.75058(15) 0.16689(9) 0.0677(5) Uani d . 1 1 . .
    H H4 0.4674 0.8370 0.1655 0.081 Uiso calc R 1 1 . .
    C C5 0.38702(16) 0.68116(12) 0.11582(7) 0.0457(3) Uani d . 1 1 . .
    C C6 0.39092(15) 0.54970(12) 0.11883(7) 0.0416(3) Uani d . 1 1 . .
    C C7 0.30846(14) 0.48187(11) 0.06585(6) 0.0376(3) Uani d . 1 1 . .
    C C8 0.23412(14) 0.54820(11) 0.01290(6) 0.0381(3) Uani d . 1 1 . .
    C C9 0.23927(14) 0.68112(11) 0.01406(7) 0.0399(3) Uani d . 1 1 . .
    C C10 0.15959(17) 0.75179(12) -0.04403(7) 0.0484(3) Uani d . 1 1 . .
    H H10A 0.1996 0.8350 -0.0456 0.058 Uiso calc R 1 1 . .
    H H10B 0.0577 0.7590 -0.0361 0.058 Uiso calc R 1 1 . .
    C C11 0.17193(18) 0.68716(12) -0.11266(7) 0.0502(4) Uani d . 1 1 . .
    H H11A 0.1159 0.7328 -0.1490 0.060 Uiso calc R 1 1 . .
    H H11B 0.2730 0.6870 -0.1227 0.060 Uiso calc R 1 1 . .
    C C12 0.11714(15) 0.55543(12) -0.11151(7) 0.0434(3) Uani d . 1 1 . .
    C C13 0.14319(15) 0.48612(11) -0.04483(6) 0.0399(3) Uani d . 1 1 . .
    C C14 0.04150(17) 0.49483(12) -0.16301(7) 0.0475(3) Uani d . 1 1 . .
    H H14 0.0134 0.4146 -0.1523 0.057 Uiso calc R 1 1 . .
    C C15 -0.00427(18) 0.53472(12) -0.23384(7) 0.0488(3) Uani d . 1 1 . .
    C C16 0.0762(2) 0.61459(14) -0.27197(8) 0.0565(4) Uani d . 1 1 . .
    H H16 0.1647 0.6460 -0.2525 0.068 Uiso calc R 1 1 . .
    C C17 0.0255(2) 0.64745(16) -0.33848(8) 0.0688(5) Uani d . 1 1 . .
    H H17 0.0809 0.6998 -0.3635 0.083 Uiso calc R 1 1 . .
    C C18 -0.1053(3) 0.60374(18) -0.36787(9) 0.0773(6) Uani d . 1 1 . .
    H H18 -0.1398 0.6280 -0.4122 0.093 Uiso calc R 1 1 . .
    C C19 -0.1857(2) 0.52368(18) -0.33150(9) 0.0739(5) Uani d . 1 1 . .
    H H19 -0.2745 0.4935 -0.3515 0.089 Uiso calc R 1 1 . .
    C C20 -0.1349(2) 0.48783(15) -0.26524(8) 0.0601(4) Uani d . 1 1 . .
    H H20 -0.1886 0.4319 -0.2415 0.072 Uiso calc R 1 1 . .
    C C21 0.31014(14) 0.34287(11) 0.06809(6) 0.0398(3) Uani d . 1 1 . .
    C C22 0.23121(16) 0.27801(12) 0.11307(7) 0.0486(3) Uani d . 1 1 . .
    H H22 0.1776 0.3208 0.1435 0.058 Uiso calc R 1 1 . .
    C C23 0.23196(19) 0.14904(14) 0.11288(9) 0.0607(4) Uani d . 1 1 . .
    H H23 0.1770 0.1056 0.1425 0.073 Uiso calc R 1 1 . .
    C C24 0.3134(2) 0.08513(14) 0.06919(10) 0.0710(5) Uani d . 1 1 . .
    H H24 0.3138 -0.0013 0.0691 0.085 Uiso calc R 1 1 . .
    C C25 0.3942(2) 0.14968(16) 0.02578(10) 0.0766(5) Uani d . 1 1 . .
    H H25 0.4509 0.1068 -0.0033 0.092 Uiso calc R 1 1 . .
    C C26 0.39204(19) 0.27804(14) 0.02481(9) 0.0604(4) Uani d . 1 1 . .
    H H26 0.4463 0.3209 -0.0053 0.072 Uiso calc R 1 1 . .
    N N1 0.31024(13) 0.74545(10) 0.06376(6) 0.0459(3) Uani d . 1 1 . .
    O O1 0.09155(12) 0.38323(8) -0.03732(5) 0.0517(3) Uani d . 1 1 . .
loop_
    _atom_site_aniso_label
    _atom_site_aniso_U_11
    _atom_site_aniso_U_22
    _atom_site_aniso_U_33
    _atom_site_aniso_U_12
    _atom_site_aniso_U_13
    _atom_site_aniso_U_23
    C1 0.0594(9) 0.0455(8) 0.0552(8) 0.0054(7) -0.0065(7) -0.0014(6)
    C2 0.0810(12) 0.0635(10) 0.0627(10) 0.0080(9) -0.0252(9) -0.0038(8)
    C3 0.1013(15) 0.0616(11) 0.0722(11) 0.0025(10) -0.0351(11) -0.0180(9)
    C4 0.0883(13) 0.0435(8) 0.0671(10) 0.0003(8) -0.0153(9) -0.0135(7)
    C5 0.0519(8) 0.0371(7) 0.0476(7) 0.0009(6) 0.0017(6) -0.0063(6)
    C6 0.0442(7) 0.0374(7) 0.0431(7) 0.0019(6) 0.0029(6) -0.0019(5)
    C7 0.0401(7) 0.0310(6) 0.0421(6) 0.0006(5) 0.0059(5) 0.0004(5)
    C8 0.0424(7) 0.0301(6) 0.0419(7) -0.0008(5) 0.0045(5) 0.0012(5)
    C9 0.0441(7) 0.0298(6) 0.0460(7) -0.0005(5) 0.0054(6) 0.0008(5)
    C10 0.0619(9) 0.0281(6) 0.0537(8) -0.0006(6) -0.0023(7) 0.0052(6)
    C11 0.0655(9) 0.0372(7) 0.0470(7) -0.0054(6) 0.0013(7) 0.0077(6)
    C12 0.0527(8) 0.0340(6) 0.0434(7) 0.0007(6) 0.0039(6) 0.0030(5)
    C13 0.0467(7) 0.0299(6) 0.0428(7) -0.0002(5) 0.0028(6) 0.0022(5)
    C14 0.0638(9) 0.0346(7) 0.0437(7) 0.0006(6) 0.0037(6) 0.0023(5)
    C15 0.0669(9) 0.0376(7) 0.0415(7) 0.0072(7) 0.0042(7) -0.0024(6)
    C16 0.0744(11) 0.0466(8) 0.0493(8) 0.0060(7) 0.0093(7) 0.0015(7)
    C17 0.1057(15) 0.0537(9) 0.0488(9) 0.0118(10) 0.0160(10) 0.0080(7)
    C18 0.1155(17) 0.0686(12) 0.0457(9) 0.0241(11) -0.0039(10) 0.0050(8)
    C19 0.0860(13) 0.0770(12) 0.0544(10) 0.0099(10) -0.0154(9) -0.0101(9)
    C20 0.0771(11) 0.0542(9) 0.0477(8) -0.0002(8) 0.0000(8) -0.0060(7)
    C21 0.0437(7) 0.0315(6) 0.0429(7) 0.0038(5) -0.0031(6) 0.0013(5)
    C22 0.0569(9) 0.0395(7) 0.0485(8) 0.0022(6) 0.0000(6) 0.0072(6)
    C23 0.0715(11) 0.0423(8) 0.0648(10) -0.0094(7) -0.0124(8) 0.0168(7)
    C24 0.0966(14) 0.0291(7) 0.0817(12) 0.0063(8) -0.0204(11) 0.0012(8)
    C25 0.1012(15) 0.0443(9) 0.0846(13) 0.0234(9) 0.0111(11) -0.0074(9)
    C26 0.0708(10) 0.0422(8) 0.0705(10) 0.0103(7) 0.0191(8) 0.0008(7)
    N1 0.0549(7) 0.0322(5) 0.0499(6) 0.0004(5) 0.0015(5) -0.0035(5)
    O1 0.0673(7) 0.0343(5) 0.0514(6) -0.0106(4) -0.0052(5) 0.0058(4)
_geom_special_details
;
All e.s.d.'s (except the e.s.d. in the dihedral angle between two l.s. planes)
are estimated using the full covariance matrix. The cell e.s.d.'s are taken
into account individually in the estimation of e.s.d.'s in distances, angles
and torsion angles; correlations between e.s.d.'s in cell parameters are only
used when they are defined by crystal symmetry. An approximate (isotropic)
treatment of cell e.s.d.'s is used for estimating e.s.d.'s involving l.s.
planes.
;
loop_
    _geom_bond_atom_site_label_1
    _geom_bond_atom_site_label_2
    _geom_bond_site_symmetry_2
    _geom_bond_distance
    _geom_bond_publ_flag
    C1 C2 . 1.359(2) ?
    C1 C6 . 1.4151(19) ?
    C1 H1 . 0.9300 ?
    C2 C3 . 1.399(2) ?
    C2 H2 . 0.9300 ?
    C3 C4 . 1.356(2) ?
    C3 H3 . 0.9300 ?
    C4 C5 . 1.411(2) ?
    C4 H4 . 0.9300 ?
    C5 N1 . 1.3682(17) ?
    C5 C6 . 1.4154(18) ?
    C6 C7 . 1.4236(17) ?
    C7 C8 . 1.3818(17) ?
    C7 C21 . 1.4957(17) ?
    C8 C9 . 1.4304(17) ?
    C8 C13 . 1.4949(17) ?
    C9 N1 . 1.3132(16) ?
    C9 C10 . 1.4970(18) ?
    C10 C11 . 1.522(2) ?
    C10 H10A . 0.9700 ?
    C10 H10B . 0.9700 ?
    C11 C12 . 1.5051(18) ?
    C11 H11A . 0.9700 ?
    C11 H11B . 0.9700 ?
    C12 C14 . 1.3361(18) ?
    C12 C13 . 1.4978(17) ?
    C13 O1 . 1.2191(15) ?
    C14 C15 . 1.4689(18) ?
    C14 H14 . 0.9300 ?
    C15 C20 . 1.393(2) ?
    C15 C16 . 1.395(2) ?
    C16 C17 . 1.381(2) ?
    C16 H16 . 0.9300 ?
    C17 C18 . 1.369(3) ?
    C17 H17 . 0.9300 ?
    C18 C19 . 1.377(3) ?
    C18 H18 . 0.9300 ?
    C19 C20 . 1.386(2) ?
    C19 H19 . 0.9300 ?
    C20 H20 . 0.9300 ?
    C21 C26 . 1.3750(19) ?
    C21 C22 . 1.3813(19) ?
    C22 C23 . 1.387(2) ?
    C22 H22 . 0.9300 ?
    C23 C24 . 1.373(3) ?
    C23 H23 . 0.9300 ?
    C24 C25 . 1.369(3) ?
    C24 H24 . 0.9300 ?
    C25 C26 . 1.381(2) ?
    C25 H25 . 0.9300 ?
    C26 H26 . 0.9300 ?
loop_
    _geom_angle_atom_site_label_1
    _geom_angle_atom_site_label_2
    _geom_angle_atom_site_label_3
    _geom_angle_site_symmetry_1
    _geom_angle_site_symmetry_3
    _geom_angle
    _geom_angle_publ_flag
    C2 C1 C6 . . 120.76(14) ?
    C2 C1 H1 . . 119.6 ?
    C6 C1 H1 . . 119.6 ?
    C1 C2 C3 . . 120.33(15) ?
    C1 C2 H2 . . 119.8 ?
    C3 C2 H2 . . 119.8 ?
    C4 C3 C2 . . 120.80(15) ?
    C4 C3 H3 . . 119.6 ?
    C2 C3 H3 . . 119.6 ?
    C3 C4 C5 . . 120.37(15) ?
    C3 C4 H4 . . 119.8 ?
    C5 C4 H4 . . 119.8 ?
    N1 C5 C4 . . 117.62(13) ?
    N1 C5 C6 . . 123.01(12) ?
    C4 C5 C6 . . 119.32(13) ?
    C1 C6 C5 . . 118.43(12) ?
    C1 C6 C7 . . 123.37(12) ?
    C5 C6 C7 . . 118.18(12) ?
    C8 C7 C6 . . 118.02(11) ?
    C8 C7 C21 . . 122.74(11) ?
    C6 C7 C21 . . 119.20(11) ?
    C7 C8 C9 . . 119.39(11) ?
    C7 C8 C13 . . 122.29(11) ?
    C9 C8 C13 . . 118.27(11) ?
    N1 C9 C8 . . 123.48(12) ?
    N1 C9 C10 . . 117.68(11) ?
    C8 C9 C10 . . 118.84(11) ?
    C9 C10 C11 . . 111.14(11) ?
    C9 C10 H10A . . 109.4 ?
    C11 C10 H10A . . 109.4 ?
    C9 C10 H10B . . 109.4 ?
    C11 C10 H10B . . 109.4 ?
    H10A C10 H10B . . 108.0 ?
    C12 C11 C10 . . 111.30(11) ?
    C12 C11 H11A . . 109.4 ?
    C10 C11 H11A . . 109.4 ?
    C12 C11 H11B . . 109.4 ?
    C10 C11 H11B . . 109.4 ?
    H11A C11 H11B . . 108.0 ?
    C14 C12 C13 . . 115.98(12) ?
    C14 C12 C11 . . 126.86(12) ?
    C13 C12 C11 . . 117.09(11) ?
    O1 C13 C8 . . 120.83(11) ?
    O1 C13 C12 . . 121.60(12) ?
    C8 C13 C12 . . 117.57(11) ?
    C12 C14 C15 . . 130.26(13) ?
    C12 C14 H14 . . 114.9 ?
    C15 C14 H14 . . 114.9 ?
    C20 C15 C16 . . 118.07(14) ?
    C20 C15 C14 . . 117.78(14) ?
    C16 C15 C14 . . 124.14(14) ?
    C17 C16 C15 . . 120.55(17) ?
    C17 C16 H16 . . 119.7 ?
    C15 C16 H16 . . 119.7 ?
    C18 C17 C16 . . 120.70(18) ?
    C18 C17 H17 . . 119.7 ?
    C16 C17 H17 . . 119.7 ?
    C17 C18 C19 . . 119.74(16) ?
    C17 C18 H18 . . 120.1 ?
    C19 C18 H18 . . 120.1 ?
    C18 C19 C20 . . 120.23(18) ?
    C18 C19 H19 . . 119.9 ?
    C20 C19 H19 . . 119.9 ?
    C19 C20 C15 . . 120.66(17) ?
    C19 C20 H20 . . 119.7 ?
    C15 C20 H20 . . 119.7 ?
    C26 C21 C22 . . 119.17(13) ?
    C26 C21 C7 . . 119.59(12) ?
    C22 C21 C7 . . 121.24(12) ?
    C21 C22 C23 . . 120.02(14) ?
    C21 C22 H22 . . 120.0 ?
    C23 C22 H22 . . 120.0 ?
    C24 C23 C22 . . 120.35(16) ?
    C24 C23 H23 . . 119.8 ?
    C22 C23 H23 . . 119.8 ?
    C25 C24 C23 . . 119.48(15) ?
    C25 C24 H24 . . 120.3 ?
    C23 C24 H24 . . 120.3 ?
    C24 C25 C26 . . 120.52(17) ?
    C24 C25 H25 . . 119.7 ?
    C26 C25 H25 . . 119.7 ?
    C21 C26 C25 . . 120.43(16) ?
    C21 C26 H26 . . 119.8 ?
    C25 C26 H26 . . 119.8 ?
    C9 N1 C5 . . 117.84(11) ?
loop_
    _geom_torsion_atom_site_label_1
    _geom_torsion_atom_site_label_2
    _geom_torsion_atom_site_label_3
    _geom_torsion_atom_site_label_4
    _geom_torsion_site_symmetry_1
    _geom_torsion_site_symmetry_2
    _geom_torsion_site_symmetry_3
    _geom_torsion_site_symmetry_4
    _geom_torsion
    _geom_torsion_publ_flag
    C6 C1 C2 C3 . . . . -0.3(3) ?
    C1 C2 C3 C4 . . . . 0.4(3) ?
    C2 C3 C4 C5 . . . . -0.5(3) ?
    C3 C4 C5 N1 . . . . -176.88(17) ?
    C3 C4 C5 C6 . . . . 0.6(3) ?
    C2 C1 C6 C5 . . . . 0.4(2) ?
    C2 C1 C6 C7 . . . . 178.48(15) ?
    N1 C5 C6 C1 . . . . 176.83(13) ?
    C4 C5 C6 C1 . . . . -0.5(2) ?
    N1 C5 C6 C7 . . . . -1.4(2) ?
    C4 C5 C6 C7 . . . . -178.70(14) ?
    C1 C6 C7 C8 . . . . -175.42(13) ?
    C5 C6 C7 C8 . . . . 2.67(18) ?
    C1 C6 C7 C21 . . . . 2.24(19) ?
    C5 C6 C7 C21 . . . . -179.67(12) ?
    C6 C7 C8 C9 . . . . -1.66(18) ?
    C21 C7 C8 C9 . . . . -179.24(12) ?
    C6 C7 C8 C13 . . . . -179.36(11) ?
    C21 C7 C8 C13 . . . . 3.06(19) ?
    C7 C8 C9 N1 . . . . -0.88(19) ?
    C13 C8 C9 N1 . . . . 176.92(12) ?
    C7 C8 C9 C10 . . . . 179.33(12) ?
    C13 C8 C9 C10 . . . . -2.87(18) ?
    N1 C9 C10 C11 . . . . 141.67(13) ?
    C8 C9 C10 C11 . . . . -38.53(17) ?
    C9 C10 C11 C12 . . . . 56.53(17) ?
    C10 C11 C12 C14 . . . . 142.07(15) ?
    C10 C11 C12 C13 . . . . -34.70(18) ?
    C7 C8 C13 O1 . . . . 24.48(19) ?
    C9 C8 C13 O1 . . . . -153.24(13) ?
    C7 C8 C13 C12 . . . . -156.08(12) ?
    C9 C8 C13 C12 . . . . 26.19(17) ?
    C14 C12 C13 O1 . . . . -3.7(2) ?
    C11 C12 C13 O1 . . . . 173.38(13) ?
    C14 C12 C13 C8 . . . . 176.83(12) ?
    C11 C12 C13 C8 . . . . -6.04(18) ?
    C13 C12 C14 C15 . . . . 179.30(14) ?
    C11 C12 C14 C15 . . . . 2.5(3) ?
    C12 C14 C15 C20 . . . . -148.09(16) ?
    C12 C14 C15 C16 . . . . 33.2(2) ?
    C20 C15 C16 C17 . . . . 1.1(2) ?
    C14 C15 C16 C17 . . . . 179.87(14) ?
    C15 C16 C17 C18 . . . . 0.9(3) ?
    C16 C17 C18 C19 . . . . -1.6(3) ?
    C17 C18 C19 C20 . . . . 0.3(3) ?
    C18 C19 C20 C15 . . . . 1.8(3) ?
    C16 C15 C20 C19 . . . . -2.5(2) ?
    C14 C15 C20 C19 . . . . 178.72(14) ?
    C8 C7 C21 C26 . . . . 74.02(18) ?
    C6 C7 C21 C26 . . . . -103.53(15) ?
    C8 C7 C21 C22 . . . . -106.21(15) ?
    C6 C7 C21 C22 . . . . 76.24(16) ?
    C26 C21 C22 C23 . . . . -1.8(2) ?
    C7 C21 C22 C23 . . . . 178.44(13) ?
    C21 C22 C23 C24 . . . . 1.4(2) ?
    C22 C23 C24 C25 . . . . 0.0(3) ?
    C23 C24 C25 C26 . . . . -1.2(3) ?
    C22 C21 C26 C25 . . . . 0.7(2) ?
    C7 C21 C26 C25 . . . . -179.55(15) ?
    C24 C25 C26 C21 . . . . 0.8(3) ?
    C8 C9 N1 C5 . . . . 2.25(19) ?
    C10 C9 N1 C5 . . . . -177.96(12) ?
    C4 C5 N1 C9 . . . . 176.28(13) ?
    C6 C5 N1 C9 . . . . -1.1(2) ?
loop_
    _geom_hbond_atom_site_label_D
    _geom_hbond_atom_site_label_H
    _geom_hbond_atom_site_label_A
    _geom_hbond_site_symmetry_A
    _geom_hbond_distance_DH
    _geom_hbond_distance_HA
    _geom_hbond_distance_DA
    _geom_hbond_angle_DHA
    C10 H10B O1 3_565 0.97 2.58 3.2700(18) 128
    C26 H26 Cg1 3_665 0.93 2.71 3.577(18) 156
_iucr_refine_instructions_details
;
TITL FC7 in P2(1)/c
CELL  0.71073   9.2222  10.7555  19.4962   90.000   95.503   90.000
ZERR     4.00   0.0003   0.0004   0.0005    0.000    0.002    0.000
LATT   1
SYMM  - X, 1/2 + Y, 1/2 - Z
SFAC  C    H    N    O
UNIT  104  76   4    4
MERG   2
FMAP   2
PLAN   20
BOND  $H
ACTA
CONF
L.S.   4
WGHT    0.058700    0.332600
EXTI    0.004054
FVAR       0.11973
MOLE    1
C1    1    0.479717    0.492468    0.173094    11.00000    0.05945    0.04552 =
         0.05521   -0.00143   -0.00654    0.00544
AFIX  43
H1    2    0.484091    0.406194    0.175728    11.00000   -1.20000
AFIX   0
C2    1    0.558697    0.562140    0.221415    11.00000    0.08096    0.06351 =
         0.06268   -0.00375   -0.02518    0.00803
AFIX  43
H2    2    0.616193    0.523274    0.256930    11.00000   -1.20000
AFIX   0
C3    1    0.553914    0.692037    0.217983    11.00000    0.10128    0.06158 =
         0.07216   -0.01802   -0.03514    0.00247
AFIX  43
H3    2    0.608879    0.738783    0.251146    11.00000   -1.20000
AFIX   0
C4    1    0.470109    0.750580    0.166891    11.00000    0.08830    0.04348 =
         0.06706   -0.01346   -0.01535    0.00034
AFIX  43
H4    2    0.467394    0.836986    0.165508    11.00000   -1.20000
AFIX   0
C5    1    0.387022    0.681160    0.115824    11.00000    0.05187    0.03709 =
         0.04762   -0.00628    0.00166    0.00091
C6    1    0.390920    0.549701    0.118830    11.00000    0.04418    0.03743 =
         0.04307   -0.00189    0.00291    0.00193
C7    1    0.308463    0.481873    0.065855    11.00000    0.04015    0.03101 =
         0.04215    0.00042    0.00593    0.00060
C8    1    0.234119    0.548202    0.012897    11.00000    0.04238    0.03012 =
         0.04187    0.00117    0.00449   -0.00077
C9    1    0.239269    0.681115    0.014058    11.00000    0.04410    0.02982 =
         0.04595    0.00077    0.00542   -0.00047
C10   1    0.159586    0.751791   -0.044033    11.00000    0.06188    0.02815 =
         0.05368    0.00519   -0.00225   -0.00058
AFIX  23
H10A  2    0.199635    0.835018   -0.045643    11.00000   -1.20000
H10B  2    0.057698    0.758979   -0.036078    11.00000   -1.20000
AFIX   0
C11   1    0.171927    0.687163   -0.112664    11.00000    0.06551    0.03722 =
         0.04697    0.00768    0.00132   -0.00536
AFIX  23
H11A  2    0.115875    0.732848   -0.149024    11.00000   -1.20000
H11B  2    0.272959    0.687007   -0.122656    11.00000   -1.20000
AFIX   0
C12   1    0.117144    0.555435   -0.111510    11.00000    0.05266    0.03398 =
         0.04337    0.00301    0.00386    0.00068
C13   1    0.143186    0.486120   -0.044833    11.00000    0.04672    0.02993 =
         0.04277    0.00217    0.00279   -0.00017
C14   1    0.041502    0.494826   -0.163006    11.00000    0.06378    0.03464 =
         0.04366    0.00234    0.00373    0.00056
AFIX  43
H14   2    0.013364    0.414649   -0.152302    11.00000   -1.20000
AFIX   0
C15   1   -0.004269    0.534717   -0.233839    11.00000    0.06695    0.03765 =
         0.04148   -0.00242    0.00417    0.00716
C16   1    0.076176    0.614592   -0.271974    11.00000    0.07441    0.04657 =
         0.04927    0.00145    0.00927    0.00598
AFIX  43
H16   2    0.164651    0.645967   -0.252454    11.00000   -1.20000
AFIX   0
C17   1    0.025501    0.647454   -0.338477    11.00000    0.10567    0.05367 =
         0.04879    0.00796    0.01601    0.01177
AFIX  43
H17   2    0.080883    0.699841   -0.363537    11.00000   -1.20000
AFIX   0
C18   1   -0.105338    0.603739   -0.367875    11.00000    0.11547    0.06858 =
         0.04567    0.00505   -0.00395    0.02409
AFIX  43
H18   2   -0.139793    0.628022   -0.412249    11.00000   -1.20000
AFIX   0
C19   1   -0.185745    0.523682   -0.331505    11.00000    0.08600    0.07696 =
         0.05439   -0.01013   -0.01535    0.00989
AFIX  43
H19   2   -0.274465    0.493543   -0.351466    11.00000   -1.20000
AFIX   0
C20   1   -0.134944    0.487834   -0.265241    11.00000    0.07711    0.05424 =
         0.04773   -0.00604    0.00000   -0.00024
AFIX  43
H20   2   -0.188645    0.431920   -0.241511    11.00000   -1.20000
AFIX   0
C21   1    0.310138    0.342868    0.068086    11.00000    0.04369    0.03148 =
         0.04286    0.00128   -0.00314    0.00384
C22   1    0.231214    0.278011    0.113068    11.00000    0.05686    0.03949 =
         0.04850    0.00722   -0.00005    0.00221
AFIX  43
H22   2    0.177560    0.320822    0.143489    11.00000   -1.20000
AFIX   0
C23   1    0.231958    0.149039    0.112881    11.00000    0.07147    0.04231 =
         0.06480    0.01678   -0.01239   -0.00939
AFIX  43
H23   2    0.176970    0.105625    0.142503    11.00000   -1.20000
AFIX   0
C24   1    0.313449    0.085129    0.069193    11.00000    0.09660    0.02905 =
         0.08167    0.00120   -0.02038    0.00633
AFIX  43
H24   2    0.313789   -0.001338    0.069100    11.00000   -1.20000
AFIX   0
C25   1    0.394171    0.149685    0.025783    11.00000    0.10118    0.04433 =
         0.08456   -0.00737    0.01107    0.02340
AFIX  43
H25   2    0.450903    0.106760   -0.003284    11.00000   -1.20000
AFIX   0
C26   1    0.392035    0.278042    0.024809    11.00000    0.07078    0.04220 =
         0.07053    0.00078    0.01908    0.01032
AFIX  43
H26   2    0.446342    0.320929   -0.005314    11.00000   -1.20000
AFIX   0
N1    3    0.310245    0.745447    0.063761    11.00000    0.05492    0.03220 =
         0.04987   -0.00351    0.00147    0.00043
O1    4    0.091546    0.383232   -0.037324    11.00000    0.06734    0.03433 =
         0.05138    0.00578   -0.00515   -0.01059
HKLF 4
REM  FC7 in P2(1)/c
REM R1 =  0.0443 for   3205 Fo > 4sig(Fo)  and  0.0731 for all   4776 data
REM    254 parameters refined using      0 restraints
END
WGHT      0.0577      0.2762
REM Highest difference peak  0.231,  deepest hole -0.157,  1-sigma level  0.033
Q1    1   0.3014  0.4140  0.0655  11.00000  0.05    0.23
Q2    1   0.1274  0.5233 -0.0799  11.00000  0.05    0.21
Q3    1   0.2612  0.6167  0.0084  11.00000  0.05    0.21
Q4    1   0.2152  0.5182 -0.0178  11.00000  0.05    0.20
Q5    1   0.3794  0.5177  0.0848  11.00000  0.05    0.19
Q6    1   0.4148  0.6202  0.1091  11.00000  0.05    0.19
Q7    1   0.2946  0.5132  0.0292  11.00000  0.05    0.18
Q8    1   0.1210  0.6188 -0.1082  11.00000  0.05    0.17
Q9    1   0.2079  0.7143 -0.0156  11.00000  0.05    0.16
Q10   1   0.4039  0.5213  0.1521  11.00000  0.05    0.15
Q11   1   0.3478  0.2185  0.0246  11.00000  0.05    0.15
Q12   1   0.4519  0.7079  0.1352  11.00000  0.05    0.14
Q13   1   0.3080  0.7111  0.0304  11.00000  0.05    0.14
Q14   1   0.0125  0.5330 -0.1930  11.00000  0.05    0.14
Q15   1   0.0437  0.5449 -0.1287  11.00000  0.05    0.14
Q16   1   0.3801  0.7090  0.0837  11.00000  0.05    0.13
Q17   1   0.5522  0.5370  0.1823  11.00000  0.05    0.13
Q18   1   0.2289  0.3065  0.0742  11.00000  0.05    0.13
Q19   1   0.2389  0.2150  0.1145  11.00000  0.05    0.13
Q20   1   0.3192  0.3171  0.0365  11.00000  0.05    0.12
;
