# Supplementary material for: (2E)-2-Benzyl­idene-9-phenyl-3,4-di­hydro­acridin-1(2H)-one
Source: Acta Crystallogr Sect E Struct Rep Online. 2014 Jul 17;70(Pt 8):o870. doi: 10.1107/S1600536814015943 (PMC4158519; doi:10.1107/S1600536814015943)
Supplement: Supplementary file 2 [file e-70-0o870-Isup2.hkl]

#
# h,k,l, Fc-squared, Fo-squared, sigma(Fo-squared) and status flag
#
data_I
_shelx_title ' FC7 in P2(1)/c'
_shelx_refln_list_code          4
_shelx_F_calc_maximum      317.36
_exptl_crystal_F_000       760.00
_reflns_d_resolution_high  0.7489
 
loop_
 _symmetry_equiv_pos_as_xyz
 'x, y, z'
 '-x, y+1/2, -z+1/2'
 '-x, -y, -z'
 'x, -y-1/2, z-1/2'
 
_cell_length_a     9.2222
_cell_length_b    10.7555
_cell_length_c    19.4962
_cell_angle_alpha  90.000
_cell_angle_beta   95.503
_cell_angle_gamma  90.000
 
_shelx_F_squared_multiplier     1.000
 
loop_
 _refln_index_h
 _refln_index_k
 _refln_index_l
 _refln_F_squared_calc
 _refln_F_squared_meas
 _refln_F_squared_sigma
 _refln_observed_status
   1   0   0      641.68      606.64      9.17 o
   2   0   0      121.67      147.62      2.96 o
   3   0   0      854.96      762.04     12.11 o
   4   0   0      301.30      284.16      5.66 o
   5   0   0        6.68        5.58      1.16 o
   6   0   0        6.15        6.28      1.25 o
   7   0   0       50.38       48.41      2.84 o
   8   0   0       20.15       16.62      2.18 o
   9   0   0        6.55        7.50      2.79 o
  10   0   0       25.24       29.30      6.98 o
  11   0   0       86.55       94.17     10.46 o
  12   0   0        0.02        9.77      6.28 o
   1   1   0        6.10        9.82      0.85 o
   2   1   0     2378.92     2117.29     25.09 o
   3   1   0      152.18      152.24      2.40 o
   4   1   0        6.70        3.25      0.66 o
   5   1   0      147.66      143.74      2.83 o
   6   1   0        5.04        8.21      1.51 o
   7   1   0       74.55       80.39      2.41 o
   8   1   0       49.16       54.00      2.30 o
   9   1   0       27.19       35.31      4.03 o
  10   1   0       17.52       25.11      6.98 o
  11   1   0        1.17        0.33      5.58 o
  12   1   0        0.84        3.82      6.98 o
   0   2   0      886.61      894.79     15.42 o
   1   2   0     5397.61     5367.58     45.53 o
   2   2   0     1370.99     1338.83     14.10 o
   3   2   0        0.54        2.09      1.21 o
   4   2   0       19.09       19.73      0.84 o
   5   2   0      195.36      204.30      3.02 o
   6   2   0       92.01       97.51      2.19 o
   7   2   0       48.51       50.21      1.95 o
   8   2   0       32.00       35.79      1.86 o
   9   2   0        9.53        7.84      2.26 o
  10   2   0        1.18        1.40      4.88 o
  11   2   0        3.42        6.03      4.19 o
  12   2   0        4.87       10.81      4.93 o
   1   3   0     2778.62     2747.23     22.85 o
   2   3   0       41.85       44.78      1.13 o
   3   3   0       77.29       67.78      1.69 o
   4   3   0      246.66      234.02      4.66 o
   5   3   0      105.90      119.20      2.70 o
   6   3   0      655.68      672.77      7.32 o
   7   3   0      555.62      570.89      6.72 o
   8   3   0        1.16       -0.83      1.00 o
   9   3   0       24.19       24.67      2.84 o
  10   3   0        4.45        5.74      3.18 o
  11   3   0        1.77        2.09      6.28 o
   0   4   0     3777.29     3900.85     45.84 o
   1   4   0      795.31      805.19      7.46 o
   2   4   0      122.71      134.93      2.05 o
   3   4   0      493.10      468.11      5.20 o
   4   4   0       95.92       92.06      2.76 o
   5   4   0       30.70       33.55      2.74 o
   6   4   0      718.96      707.50      8.70 o
   7   4   0      172.39      171.41      3.33 o
   8   4   0        7.99        8.49      2.10 o
   9   4   0       15.11       14.31      2.61 o
  10   4   0        6.24        7.41      2.68 o
  11   4   0       27.91       36.27      8.37 o
   1   5   0     1013.17     1095.32     10.01 o
   2   5   0        8.48       14.41      0.95 o
   3   5   0       18.35       24.27      1.07 o
   4   5   0       32.74       31.65      1.41 o
   5   5   0       56.76       50.00      2.53 o
   6   5   0      143.93      126.92      3.24 o
   7   5   0       45.85       46.44      1.89 o
   8   5   0       13.43        9.57      2.35 o
   9   5   0        4.05        3.50      3.29 o
  10   5   0        7.03        7.80      3.98 o
  11   5   0        4.11        1.40      6.28 o
   0   6   0      656.10      758.85     10.55 o
   1   6   0       42.57       33.14      1.15 o
   2   6   0        9.17       15.31      1.09 o
   3   6   0        1.11        1.63      0.74 o
   4   6   0      115.24      105.39      5.10 o
   5   6   0      179.17      176.01      4.04 o
   6   6   0       25.93       23.92      3.12 o
   7   6   0        4.20        0.94      2.21 o
   8   6   0        8.40       12.71      2.45 o
   9   6   0        7.18        8.74      2.76 o
  10   6   0        0.42       -0.41      2.53 o
  11   6   0       11.41       18.14      6.98 o
   1   7   0       97.25      117.51      3.07 o
   2   7   0      140.39      140.41      2.57 o
   3   7   0        9.88        9.01      1.01 o
   4   7   0        2.67        2.24      0.87 o
   5   7   0        0.21        2.85      1.69 o
   6   7   0      275.85      275.45      5.80 o
   7   7   0      658.19      661.14     12.34 o
   8   7   0       20.52       16.67      3.60 o
   9   7   0       20.85       25.84      3.47 o
  10   7   0        0.08       -2.55      3.51 o
   0   8   0      439.35      489.32      7.88 o
   1   8   0      426.56      409.34      5.00 o
   2   8   0      126.94      133.62      2.61 o
   3   8   0        0.37       -0.86      0.86 o
   4   8   0        8.22        9.89      1.19 o
   5   8   0      473.75      485.20      8.16 o
   6   8   0      143.16      144.84      4.47 o
   7   8   0        0.82        3.47      2.76 o
   8   8   0       32.22       36.57      3.88 o
   9   8   0        4.81        4.95      3.07 o
  10   8   0        0.01       -3.03      3.03 o
   1   9   0       32.04       25.25      2.01 o
   2   9   0       12.92       11.27      1.59 o
   3   9   0       23.25       24.08      2.01 o
   4   9   0        2.60        6.39      1.84 o
   5   9   0        3.36        1.89      4.16 o
   6   9   0       53.91       58.64      3.77 o
   7   9   0       16.97       12.28      4.19 o
   8   9   0        0.17       -3.49      3.49 o
   9   9   0        0.52       -2.44      3.45 o
   0  10   0       80.27       64.01      4.36 o
   1  10   0       62.32       50.77      2.73 o
   2  10   0       58.16       45.49      2.53 o
   3  10   0       30.86       29.93      2.16 o
   4  10   0       10.24        9.89      2.62 o
   5  10   0       38.15       41.38      3.18 o
   6  10   0        0.61        1.40      4.19 o
   7  10   0        7.29        2.09      3.45 o
   8  10   0        6.13        0.79      3.84 o
   1  11   0      121.27      102.29      3.79 o
   2  11   0       63.31       63.85      3.13 o
   3  11   0       44.37       52.06      2.89 o
   4  11   0        0.78        1.25      2.21 o
   5  11   0        1.49        1.31      2.65 o
   6  11   0       15.68       18.14      6.28 o
   7  11   0        5.67        7.26      4.17 o
   0  12   0       95.09       72.33      4.86 o
   1  12   0       46.33       44.91      2.95 o
   2  12   0       23.10       25.53      2.53 o
   3  12   0        0.00        1.35      1.68 o
   4  12   0        2.39        4.63      3.02 o
   5  12   0       37.56       41.10      5.16 o
   6  12   0       91.47      136.73     12.56 o
   1  13   0        1.29        2.59      1.80 o
   2  13   0        6.52       11.50      2.25 o
   3  13   0        2.95        0.51      1.87 o
   4  13   0       32.05       39.08      4.76 o
   5  13   0        1.16        0.70      6.28 o
   0  14   0       35.24       30.30      4.51 o
   1  14   0        5.33        8.13      2.95 o
   2  14   0        2.64        0.05      2.76 o
 -12   1   1       11.93       24.01      5.43 o
 -11   1   1        3.13        8.08      4.88 o
 -10   1   1        1.18        2.09      3.45 o
  -9   1   1        0.73       -0.43      1.25 o
  -8   1   1       36.96       33.52      1.81 o
  -7   1   1        0.06       -0.20      0.83 o
  -6   1   1       74.17       68.18      1.98 o
  -5   1   1     1057.32     1065.84     12.13 o
  -4   1   1      584.71      593.92      6.42 o
  -3   1   1     1126.38     1092.04      9.80 o
  -2   1   1      181.81      191.69      2.40 o
  -1   1   1      462.50      479.84      3.97 o
   0   1   1    11040.97    10796.08    361.46 o
   1   1   1       12.47       12.14      0.38 o
   2   1   1      104.42      110.62      1.67 o
   3   1   1      304.72      299.01      4.42 o
   4   1   1       81.29       77.47      2.22 o
   5   1   1       96.35      101.89      2.31 o
   6   1   1       19.97       18.11      1.22 o
   7   1   1       16.36       21.24      1.42 o
   8   1   1       22.68       27.26      1.75 o
   9   1   1        1.72       -1.05      2.47 o
  10   1   1       14.55       20.93      6.28 o
  11   1   1       82.55       81.62      9.77 o
  12   1   1        4.22        5.93      5.93 o
 -12   2   1        0.08        5.93      7.32 o
 -11   2   1        0.14       -0.70      3.45 o
 -10   2   1        5.13       12.80      5.93 o
  -9   2   1       51.47       49.80      3.25 o
  -8   2   1        0.91       -0.93      0.93 o
  -7   2   1      169.18      173.42      3.43 o
  -6   2   1      505.31      549.11      6.80 o
  -5   2   1      314.57      299.20      3.93 o
  -4   2   1      595.27      602.60      6.78 o
  -3   2   1      392.93      377.75      5.02 o
  -2   2   1       14.41       16.44      0.82 o
  -1   2   1    18894.88    19355.75    158.95 o
   0   2   1      455.39      454.99      4.62 o
   1   2   1      958.90      966.45      9.21 o
   2   2   1      884.41      849.87      9.27 o
   3   2   1      456.69      470.60      5.17 o
   4   2   1      962.21     1016.93     10.23 o
   5   2   1      104.25      105.82      2.19 o
   6   2   1        4.07        8.11      1.18 o
   7   2   1      154.05      155.93      3.45 o
   8   2   1       10.14        7.63      2.01 o
   9   2   1       35.71       33.38      2.49 o
  10   2   1        0.60        3.89      3.35 o
  11   2   1        1.36        1.40      5.58 o
  12   2   1        4.12        4.00      4.67 o
 -12   3   1        3.90        9.42      5.23 o
 -11   3   1        7.94        7.67      4.44 o
 -10   3   1       18.48       16.31      3.48 o
  -9   3   1        0.06        0.06      1.93 o
  -8   3   1        2.01        4.17      1.42 o
  -7   3   1       93.97      100.31      2.84 o
  -6   3   1        0.05        0.99      0.76 o
  -5   3   1        5.11        5.02      0.96 o
  -4   3   1      209.21      217.92      3.72 o
  -3   3   1       26.71       22.76      1.03 o
  -2   3   1     2515.37     2451.31     20.60 o
  -1   3   1     2209.50     2149.16     19.80 o
   0   3   1      273.67      263.74      3.24 o
   1   3   1      489.26      497.76      4.79 o
   2   3   1       41.93       45.86      1.86 o
   3   3   1       17.47       16.64      0.90 o
   4   3   1      425.00      439.35      4.96 o
   5   3   1       14.25       17.77      1.30 o
   6   3   1       81.91       79.35      2.14 o
   7   3   1        6.07        6.18      1.27 o
   8   3   1       36.99       33.20      2.16 o
   9   3   1        0.29       -1.65      1.65 o
  10   3   1        0.61       -0.91      3.18 o
  11   3   1       12.02       14.65      6.98 o
 -11   4   1       14.87       16.74      6.98 o
 -10   4   1       25.29       32.69      3.25 o
  -9   4   1        3.68        5.08      2.35 o
  -8   4   1        4.92        4.54      1.31 o
  -7   4   1        9.07        6.41      2.29 o
  -6   4   1       14.44       11.88      1.38 o
  -5   4   1       15.21       15.52      1.81 o
  -4   4   1       60.65       62.29      2.12 o
  -3   4   1       14.04       13.12      1.03 o
  -2   4   1       98.43      112.41      2.09 o
  -1   4   1      323.82      386.13      3.99 o
   0   4   1       16.19       16.57      0.91 o
   1   4   1       49.38       59.21      1.28 o
   2   4   1      363.34      373.91      4.02 o
   3   4   1       10.34       13.64      1.21 o
   4   4   1       25.51       28.80      1.45 o
   5   4   1        2.32        1.78      1.03 o
   6   4   1        5.78        7.12      1.09 o
   7   4   1        1.46        1.28      1.39 o
   8   4   1       46.29       47.87      3.52 o
   9   4   1       19.15       17.55      2.76 o
  10   4   1        2.01       -0.38      4.19 o
  11   4   1        1.93        3.49      6.28 o
 -11   5   1       10.21       16.04      6.98 o
 -10   5   1        3.00        2.44      2.53 o
  -9   5   1       12.75        9.41      2.76 o
  -8   5   1        0.75        1.62      1.93 o
  -7   5   1        1.52       -0.39      0.81 o
  -6   5   1       18.32       21.19      1.86 o
  -5   5   1       14.61       18.55      1.81 o
  -4   5   1       33.02       34.63      1.49 o
  -3   5   1       11.25       12.56      0.83 o
  -2   5   1      725.88      767.59      7.53 o
  -1   5   1       19.12       15.86      0.86 o
   0   5   1     4721.71     5097.52     42.15 o
   1   5   1     1619.09     1658.61     14.51 o
   2   5   1      390.47      383.50      4.35 o
   3   5   1       75.20       67.60      1.94 o
   4   5   1        0.32        3.44      1.46 o
   5   5   1       25.82       28.98      1.66 o
   6   5   1       52.89       60.51      2.40 o
   7   5   1       61.11       65.64      2.89 o
   8   5   1       40.81       43.99      3.25 o
   9   5   1        0.87       -1.99      1.99 o
  10   5   1        0.32        6.42      3.67 o
  11   5   1       46.20       53.71      9.07 o
 -11   6   1        0.77        2.53      3.59 o
 -10   6   1        1.21        1.39      2.76 o
  -9   6   1        7.29        5.95      2.55 o
  -8   6   1        1.04       -2.26      2.26 o
  -7   6   1       28.66       21.86      2.82 o
  -6   6   1       83.76       97.99      3.62 o
  -5   6   1       18.77       16.67      1.63 o
  -4   6   1      252.81      229.07      5.84 o
  -3   6   1        3.15        4.77      0.72 o
  -2   6   1        1.22        1.30      0.52 o
  -1   6   1      648.48      817.37      7.98 o
   0   6   1       31.57       35.86      1.17 o
   1   6   1       16.36       24.78      1.07 o
   2   6   1     1266.25     1357.50     12.49 o
   3   6   1       43.95       45.20      1.47 o
   4   6   1       36.74       35.16      1.53 o
   5   6   1        0.61        1.36      1.03 o
   6   6   1       34.12       35.23      2.12 o
   7   6   1       37.00       31.18      2.47 o
   8   6   1       40.26       38.81      3.34 o
   9   6   1       17.00       11.27      2.84 o
  10   6   1        1.95        3.63      2.87 o
  11   6   1        0.08        1.56      6.98 o
 -10   7   1        0.02        3.30      2.84 o
  -9   7   1        4.02        0.70      2.53 o
  -8   7   1      102.79      103.33      5.09 o
  -7   7   1      136.06      126.86      4.66 o
  -6   7   1        1.17        6.60      1.75 o
  -5   7   1      890.80      884.29     14.21 o
  -4   7   1       41.06       42.80      1.94 o
  -3   7   1       67.58       66.31      1.92 o
  -2   7   1        1.06        1.08      0.54 o
  -1   7   1       71.28       69.24      1.66 o
   0   7   1      168.12      199.24      2.94 o
   1   7   1       38.01       41.37      1.45 o
   2   7   1       77.96       68.26      2.12 o
   3   7   1        0.88        1.79      0.86 o
   4   7   1       16.45       15.53      1.31 o
   5   7   1      296.79      297.11      6.48 o
   6   7   1      875.16      905.26     11.21 o
   7   7   1        0.03        0.58      1.73 o
   8   7   1       38.91       35.57      3.95 o
   9   7   1        1.57       -0.10      2.53 o
  10   7   1        0.42        1.64      2.94 o
 -10   8   1        0.93       -1.90      3.07 o
  -9   8   1       22.00       15.87      4.48 o
  -8   8   1       53.85       49.04      3.99 o
  -7   8   1      113.53      126.76      5.73 o
  -6   8   1      758.58      754.41     11.04 o
  -5   8   1       71.13       74.03      3.04 o
  -4   8   1      102.19      103.98      3.14 o
  -3   8   1      208.13      219.30      4.19 o
  -2   8   1       40.84       46.63      1.98 o
  -1   8   1       67.46       61.12      2.90 o
   0   8   1        4.45        4.62      1.56 o
   1   8   1        9.54        4.69      0.94 o
   2   8   1       38.70       41.49      1.78 o
   3   8   1       37.84       37.56      1.68 o
   4   8   1      650.22      665.92      8.44 o
   5   8   1      158.31      180.11      5.43 o
   6   8   1       33.18       34.59      2.89 o
   7   8   1      441.31      450.47     10.17 o
   8   8   1        1.29       -2.42      2.42 o
   9   8   1        1.91       -0.62      2.66 o
  10   8   1       15.61       14.33      3.70 o
  -9   9   1        0.00       -1.99      6.63 o
  -8   9   1       38.25       44.70      4.15 o
  -7   9   1        1.25        6.98      3.45 o
  -6   9   1       37.17       41.76      3.47 o
  -5   9   1        1.09       -0.96      1.49 o
  -4   9   1      103.05      100.77      3.49 o
  -3   9   1       16.90       17.08      3.52 o
  -2   9   1      182.51      153.24      4.08 o
  -1   9   1       61.21       57.92      2.73 o
   0   9   1        6.49        9.84      1.59 o
   1   9   1        2.71       -0.21      1.21 o
   2   9   1       29.23       30.47      2.01 o
   3   9   1       21.50       14.85      1.89 o
   4   9   1       61.94       57.27      3.28 o
   5   9   1        7.33        3.49      2.30 o
   6   9   1       60.45       62.63     11.16 o
   7   9   1        0.94       -0.86      3.18 o
   8   9   1        0.79       -3.14      3.84 o
   9   9   1       11.08        8.90      4.17 o
  -8  10   1        0.12       -2.37      4.19 o
  -7  10   1        7.89        6.98      4.88 o
  -6  10   1        2.44       -3.49      3.49 o
  -5  10   1       20.32       15.71      2.45 o
  -4  10   1       41.26       39.50      2.72 o
  -3  10   1        0.26       -1.11      1.39 o
  -2  10   1        0.93       -0.65      1.27 o
  -1  10   1      572.78      445.87      7.80 o
   0  10   1      123.05       96.83      3.55 o
   1  10   1      227.77      200.97      4.91 o
   2  10   1       51.03       50.38      2.73 o
   3  10   1       85.46       80.67      3.37 o
   4  10   1       25.91       23.75      2.76 o
   5  10   1       13.75       15.70      3.54 o
   6  10   1        3.85        2.79      4.88 o
   7  10   1       29.43       35.72      7.67 o
   8  10   1        0.00        0.83      3.85 o
  -7  11   1        5.10        2.79      4.88 o
  -6  11   1        0.86       -1.40      4.88 o
  -5  11   1        2.89        3.49      3.18 o
  -4  11   1        6.26        5.92      1.80 o
  -3  11   1        1.00       -0.62      1.59 o
  -2  11   1       27.09       23.62      2.30 o
  -1  11   1        0.94       -0.49      1.64 o
   0  11   1        0.13       -1.46      1.46 o
   1  11   1       19.15       12.37      2.01 o
   2  11   1        2.10        2.28      1.46 o
   3  11   1       30.98       30.74      2.60 o
   4  11   1       11.46        9.11      2.35 o
   5  11   1       16.51       15.96      2.76 o
   6  11   1       44.95       47.43      7.67 o
   7  11   1       11.19       12.39      4.17 o
  -6  12   1       25.61       29.99      7.67 o
  -5  12   1        1.11       -2.09      3.35 o
  -4  12   1        1.78        1.06      1.68 o
  -3  12   1       21.79       26.92      4.83 o
  -2  12   1       12.55       13.26      3.12 o
  -1  12   1        8.82        9.45      2.01 o
   0  12   1        0.64        0.97      1.80 o
   1  12   1        0.05       -1.49      1.68 o
   2  12   1        2.80        1.37      1.48 o
   3  12   1        9.20        6.67      2.05 o
   4  12   1       38.61       45.65      3.66 o
   5  12   1        0.05       -4.19      4.88 o
   6  12   1       11.78       15.35      6.28 o
  -5  13   1       20.50       30.72      5.16 o
  -4  13   1        0.09       -4.53      4.53 o
  -3  13   1        4.48        4.43      2.11 o
  -2  13   1       18.87       23.88      2.66 o
  -1  13   1        0.27       -1.44      1.44 o
   0  13   1       47.77       61.46      3.55 o
   1  13   1        6.35        4.42      2.01 o
   2  13   1        0.04       -0.13      2.11 o
   3  13   1        6.74       10.23      2.28 o
   4  13   1        1.27       -0.28      2.76 o
   5  13   1        4.91       13.25      6.98 o
  -2  14   1        0.03       -0.44      2.53 o
  -1  14   1      162.49      230.71      7.87 o
   0  14   1        0.23        2.82      2.22 o
   1  14   1        3.03        2.15      2.09 o
   2  14   1        3.22        2.86      2.68 o
 -12   0   2       50.52       52.32      9.07 o
 -11   0   2        4.01        3.49      4.88 o
 -10   0   2        8.16        8.37      5.58 o
  -9   0   2       10.04       11.69      5.58 o
  -8   0   2        7.28        8.32      1.65 o
  -7   0   2        9.03       13.29      3.84 o
  -6   0   2        0.01       -0.70      1.07 o
  -5   0   2       97.99      111.98      3.45 o
  -4   0   2      128.88      124.21      3.45 o
  -3   0   2      190.56      190.31      3.44 o
  -2   0   2   100714.90    91344.38   1314.25 o
  -1   0   2      919.05      997.89     11.85 o
   0   0   2     3878.82     4266.42     93.43 o
   1   0   2     5670.04     5749.24    114.22 o
   2   0   2      576.20      546.66      7.24 o
   3   0   2     5588.68     5528.00     78.69 o
   4   0   2     2222.52     2301.27     33.93 o
   5   0   2     1271.55     1360.89     21.47 o
   6   0   2      486.56      505.41      9.72 o
   7   0   2        1.49        1.40      1.25 o
   8   0   2       48.77       60.69      5.58 o
   9   0   2        7.12       10.46      4.19 o
  10   0   2        0.87       -4.19      4.19 o
  12   0   2       96.15      110.22     11.86 o
 -12   1   2        0.76       -2.09      5.93 o
 -11   1   2       25.11       30.06      6.28 o
 -10   1   2        0.15        2.74      2.22 o
  -9   1   2       46.35       58.95      2.91 o
  -8   1   2        0.10       -0.92      0.92 o
  -7   1   2       44.93       49.74      2.28 o
  -6   1   2        6.62        4.35      0.96 o
  -5   1   2      154.59      142.57      2.47 o
  -4   1   2      189.84      183.73      2.56 o
  -3   1   2     5106.46     5298.39     43.50 o
  -2   1   2     5936.20     5943.22     49.03 o
  -1   1   2      797.24      787.98     10.97 o
   0   1   2       11.44       17.10      0.62 o
   1   1   2      335.74      325.57      3.78 o
   2   1   2     8703.65     8544.17     76.69 o
   3   1   2      256.76      261.19      3.34 o
   4   1   2      997.58     1034.97     12.01 o
   5   1   2       59.04       47.83      1.59 o
   6   1   2       84.24       96.05      3.36 o
   7   1   2       24.58       24.33      1.42 o
   8   1   2        5.79        3.04      1.60 o
   9   1   2        7.70        4.19      2.68 o
  10   1   2       20.64       23.02      5.58 o
  11   1   2        1.58        7.67      6.28 o
  12   1   2        2.08        2.79      4.93 o
 -12   2   2        0.93        5.91      6.98 o
 -11   2   2        3.26       -1.58      3.67 o
 -10   2   2       56.08       67.17      5.54 o
  -9   2   2        0.06       -1.04      1.04 o
  -8   2   2        0.91       -0.18      1.31 o
  -7   2   2        0.70        0.97      1.00 o
  -6   2   2      113.83      107.99      2.31 o
  -5   2   2      768.78      759.98      7.72 o
  -4   2   2       10.10       10.08      1.11 o
  -3   2   2      188.31      198.21      2.77 o
  -2   2   2     1558.22     1584.65     13.50 o
  -1   2   2     4148.34     4184.69     34.35 o
   0   2   2     6861.92     6938.04     62.10 o
   1   2   2      754.59      744.65      8.79 o
   2   2   2      201.97      189.12      2.53 o
   3   2   2       16.97       15.72      0.80 o
   4   2   2       40.64       38.38      1.13 o
   5   2   2       27.75       35.07      1.48 o
   6   2   2       12.44       16.06      1.33 o
   7   2   2       57.36       59.35      2.22 o
   8   2   2       12.86       14.44      2.75 o
   9   2   2       37.83       42.22      3.37 o
  10   2   2       15.86       22.18      4.36 o
  11   2   2        0.04        2.79      5.58 o
  12   2   2        0.87       -1.40      6.28 o
 -12   3   2        0.54       -3.14      6.63 o
 -11   3   2        0.07        4.19      3.95 o
 -10   3   2       11.30       11.49      2.61 o
  -9   3   2      102.58      107.69      3.72 o
  -8   3   2       27.94       23.03      1.99 o
  -7   3   2        6.49        6.87      1.11 o
  -6   3   2      430.80      439.29      5.39 o
  -5   3   2      127.26      158.06      3.29 o
  -4   3   2      390.86      452.16      6.14 o
  -3   3   2      116.67      135.94      5.20 o
  -2   3   2     1215.07     1174.90     11.44 o
  -1   3   2     7848.08     7754.33     69.29 o
   0   3   2      288.01      288.27      4.25 o
   1   3   2       87.71       81.07      2.35 o
   2   3   2      617.76      612.52      6.43 o
   3   3   2      831.58      816.41      8.67 o
   4   3   2     2126.60     2200.70     21.03 o
   5   3   2     1405.14     1494.48     14.97 o
   6   3   2        4.51        6.56      0.96 o
   7   3   2      112.58      134.07      3.72 o
   8   3   2        2.67        3.74      1.59 o
   9   3   2        1.53       -1.23      1.75 o
  10   3   2        0.33       -1.79      5.23 o
  11   3   2        4.85        9.77      6.28 o
 -11   4   2        0.00       -2.53      2.53 o
 -10   4   2       11.97       13.46      8.02 o
  -9   4   2       51.29       48.33      3.43 o
  -8   4   2      181.36      178.40      4.45 o
  -7   4   2        1.13        1.09      1.24 o
  -6   4   2       67.84       71.71      2.85 o
  -5   4   2       38.34       57.29      2.17 o
  -4   4   2        3.63        6.03      0.79 o
  -3   4   2       72.53       69.22      1.81 o
  -2   4   2     3215.27     3488.22     32.18 o
  -1   4   2        0.02        1.20      0.47 o
   0   4   2      193.21      216.06      3.03 o
   1   4   2      148.95      163.78      2.24 o
   2   4   2       15.05       11.70      1.11 o
   3   4   2        5.29        6.08      0.86 o
   4   4   2      128.59      119.46      2.33 o
   5   4   2       21.35       18.97      1.21 o
   6   4   2      224.44      232.04      3.60 o
   7   4   2       61.09       55.00      2.78 o
   8   4   2       31.42       34.11      2.41 o
   9   4   2        0.00        1.23      2.10 o
  10   4   2        0.04        2.65      3.67 o
  11   4   2       29.12       27.90      7.67 o
 -11   5   2        1.64        1.30      3.28 o
 -10   5   2        0.63        1.67      2.53 o
  -9   5   2        0.08       -0.28      1.93 o
  -8   5   2       26.68       26.55      1.98 o
  -7   5   2       10.62        9.01      1.89 o
  -6   5   2       12.92       14.91      1.53 o
  -5   5   2        2.58        4.27      1.21 o
  -4   5   2        4.55        4.58      0.95 o
  -3   5   2      137.88      134.00      2.67 o
  -2   5   2      473.01      497.97      5.91 o
  -1   5   2     4233.99     4595.12     38.16 o
   0   5   2       58.05       60.18      1.33 o
   1   5   2       21.41       24.94      1.33 o
   2   5   2      197.72      215.02      3.02 o
   3   5   2       96.04       88.15      2.40 o
   4   5   2      134.39      122.54      2.70 o
   5   5   2       97.23       95.19      2.41 o
   6   5   2        9.93        8.63      1.49 o
   7   5   2        4.21        2.58      1.59 o
   8   5   2       42.32       45.17      3.93 o
   9   5   2       33.44       30.65      3.25 o
  10   5   2        4.36        7.91      3.67 o
  11   5   2        2.90        8.41      4.17 o
 -11   6   2        0.22        0.83      3.91 o
 -10   6   2        0.00       -2.35      2.35 o
  -9   6   2        1.69        0.89      2.35 o
  -8   6   2        4.30        2.92      1.40 o
  -7   6   2       34.59       31.80      2.60 o
  -6   6   2      105.31       97.12      4.33 o
  -5   6   2        2.39        3.99      1.45 o
  -4   6   2       23.00       23.42      1.63 o
  -3   6   2       43.38       41.18      1.73 o
  -2   6   2       59.61       87.49      2.53 o
  -1   6   2      244.11      245.76      3.27 o
   0   6   2      148.20      134.94      2.19 o
   1   6   2      232.66      254.23      3.36 o
   2   6   2       32.12       31.80      1.21 o
   3   6   2       73.99       72.81      2.21 o
   4   6   2        0.02        1.99      0.90 o
   5   6   2        4.83        7.65      1.23 o
   6   6   2       27.84       27.03      2.21 o
   7   6   2       61.62       57.60      3.08 o
   8   6   2        5.13        4.55      2.45 o
   9   6   2        5.47        7.48      2.76 o
  10   6   2        0.76        2.79      3.45 o
  11   6   2        9.97       13.47      4.67 o
 -10   7   2        3.33       -0.47      3.07 o
  -9   7   2       73.16       76.51      4.69 o
  -8   7   2      288.66      287.71      9.15 o
  -7   7   2       47.46       45.97      5.25 o
  -6   7   2      213.76      208.62      4.89 o
  -5   7   2        0.39       -0.87      1.39 o
  -4   7   2        1.81        1.93      1.15 o
  -3   7   2       15.79       14.27      1.29 o
  -2   7   2       37.01       41.27      1.56 o
  -1   7   2      388.35      451.79      5.21 o
   0   7   2      131.34      129.33      2.33 o
   1   7   2        4.25        4.52      0.76 o
   2   7   2       15.74       16.54      1.07 o
   3   7   2       90.11       86.51      2.45 o
   4   7   2       78.27       85.98      2.95 o
   5   7   2     1847.82     1812.69     18.68 o
   6   7   2       21.37       20.83      2.62 o
   7   7   2      121.82      118.66      4.31 o
   8   7   2       17.35       22.76      3.07 o
   9   7   2        4.05        7.25      4.54 o
  10   7   2       15.62       24.59      5.58 o
 -10   8   2        8.59        7.84      3.47 o
  -9   8   2        2.49       -1.22      2.76 o
  -8   8   2      105.82      115.00      5.61 o
  -7   8   2      237.95      251.53      7.25 o
  -6   8   2       23.90       27.98      3.07 o
  -5   8   2        4.45        5.27      1.36 o
  -4   8   2      272.41      274.68      5.05 o
  -3   8   2       33.73       40.88      2.14 o
  -2   8   2        2.31        5.90      1.24 o
  -1   8   2        4.24        4.56      1.15 o
   0   8   2       13.00       12.43      1.27 o
   1   8   2       20.21       20.60      1.41 o
   2   8   2       32.07       37.29      1.81 o
   3   8   2      122.08      110.52      2.88 o
   4   8   2      137.73      125.82      4.73 o
   5   8   2       36.56       41.34      2.40 o
   6   8   2      317.55      327.74      7.29 o
   7   8   2        0.03       -1.13      1.87 o
   8   8   2        0.03       -0.52      2.53 o
   9   8   2        0.05       -3.04      3.04 o
  10   8   2        0.05        4.40      3.34 o
  -9   9   2        0.02       -0.92      3.07 o
  -8   9   2       13.07        9.92      3.07 o
  -7   9   2       14.50       18.82      3.62 o
  -6   9   2        5.78       11.31      2.99 o
  -5   9   2        0.15        0.17      1.21 o
  -4   9   2        4.61        6.74      1.53 o
  -3   9   2       32.49       29.09      1.89 o
  -2   9   2        1.80        1.72      1.15 o
  -1   9   2       99.96       74.84      2.63 o
   0   9   2       25.87       24.72      2.01 o
   1   9   2        0.00       -1.51      1.51 o
   2   9   2        5.28        1.57      1.27 o
   3   9   2       80.36       72.26      2.45 o
   4   9   2       15.78       19.27      2.01 o
   5   9   2       14.44       18.26      2.01 o
   6   9   2       63.47       60.13      5.07 o
   7   9   2       27.64       23.12      4.17 o
   8   9   2        0.88       -5.48      6.63 o
   9   9   2        4.95        3.49      5.58 o
  -8  10   2        2.36        2.09      3.95 o
  -7  10   2        0.40        0.00      4.88 o
  -6  10   2       13.94       15.03      3.67 o
  -5  10   2       11.07       10.48      2.45 o
  -4  10   2        0.29       -1.51      1.61 o
  -3  10   2        0.02       -1.27      1.27 o
  -2  10   2       78.79       59.69      2.95 o
  -1  10   2       54.54       52.14      2.73 o
   0  10   2       99.58       78.85      3.24 o
   1  10   2      152.96      141.92      4.32 o
   2  10   2       24.41       24.57      2.16 o
   3  10   2       13.53       14.25      1.95 o
   4  10   2       12.88        8.70      2.10 o
   5  10   2       23.40       27.23      3.48 o
   6  10   2       18.96       15.94      2.61 o
   7  10   2       11.65       16.21      3.95 o
   8  10   2        6.96        4.88      3.95 o
  -7  11   2        4.69       -1.40      4.88 o
  -6  11   2       40.64       44.20      5.16 o
  -5  11   2       27.54       25.00      4.44 o
  -4  11   2       10.41        9.14      2.05 o
  -3  11   2        0.05       -0.95      1.46 o
  -2  11   2       55.40       54.29      2.95 o
  -1  11   2      378.39      325.89      6.74 o
   0  11   2       14.56       17.19      2.17 o
   1  11   2        1.58        0.32      1.51 o
   2  11   2      184.17      177.19      5.24 o
   3  11   2       71.18       69.53      4.11 o
   4  11   2       75.84       80.64      4.20 o
   5  11   2        9.43       13.17      3.18 o
   6  11   2        2.30        4.19      4.88 o
   7  11   2        2.06        2.22      3.85 o
  -6  12   2        0.55        2.09      5.58 o
  -5  12   2        1.39        3.16      3.67 o
  -4  12   2       17.41       23.10      3.05 o
  -3  12   2       18.63       19.53      2.41 o
  -2  12   2       90.69       89.02      5.92 o
  -1  12   2       23.89       23.67      2.46 o
   0  12   2       22.24       22.28      2.37 o
   1  12   2        7.29        8.40      2.01 o
   2  12   2        0.55        2.03      1.89 o
   3  12   2       33.22       29.04      3.12 o
   4  12   2       28.09       38.29      5.90 o
   5  12   2        0.52        1.56      2.96 o
   6  12   2      143.94      179.29     13.25 o
  -5  13   2        1.05       -5.20      8.72 o
  -4  13   2        0.00       -0.60      3.67 o
  -3  13   2        3.53        4.12      2.20 o
  -2  13   2        0.52        0.19      1.89 o
  -1  13   2        2.24        0.16      2.11 o
   0  13   2        9.57       12.90      2.37 o
   1  13   2        4.44        7.82      2.20 o
   2  13   2        0.10       -1.89      1.89 o
   3  13   2        7.34        7.13      3.16 o
   4  13   2        3.33        5.88      3.35 o
  -2  14   2       69.68       93.66      5.33 o
  -1  14   2        0.02        0.28      3.68 o
   0  14   2        8.75        6.82      2.41 o
   1  14   2       18.42       25.73      2.87 o
   2  14   2        0.11       -2.16      2.59 o
 -12   1   3        0.69        4.53      4.44 o
 -11   1   3        0.09        4.19      3.95 o
 -10   1   3       17.41       14.25      2.42 o
  -9   1   3        4.78       10.37      1.94 o
  -8   1   3        0.70       -1.13      1.23 o
  -7   1   3        0.22       -0.42      0.86 o
  -6   1   3        0.01       -0.05      0.76 o
  -5   1   3       76.06       84.94      1.98 o
  -4   1   3        0.24        3.87      0.67 o
  -3   1   3      356.64      382.39      3.69 o
  -2   1   3    22093.64    23264.66    208.89 o
  -1   1   3     4517.24     4447.41     34.21 o
   0   1   3      491.34      490.06      5.01 o
   1   1   3     6417.37     6362.98     56.85 o
   3   1   3      516.90      514.21      5.57 o
   4   1   3       22.38       31.94      1.57 o
   5   1   3      585.11      645.39      8.11 o
   6   1   3      219.82      238.77      4.08 o
   7   1   3       25.49       30.53      1.71 o
   8   1   3        0.72        1.01      2.18 o
   9   1   3      174.90      174.06      7.67 o
  10   1   3        0.00       -2.09      2.96 o
  11   1   3        7.15       13.25      6.98 o
  12   1   3       21.57       29.30      8.37 o
 -12   2   3        3.52        7.64      4.51 o
 -11   2   3       16.20       13.62      4.67 o
 -10   2   3        6.72        8.87      2.61 o
  -9   2   3       81.63       71.37      3.08 o
  -8   2   3       62.96       58.58      2.34 o
  -7   2   3      274.01      267.88      3.99 o
  -6   2   3      380.16      399.81      4.97 o
  -5   2   3      198.34      176.69      2.78 o
  -4   2   3       31.62       30.36      1.39 o
  -3   2   3     1750.20     1817.55     15.58 o
  -2   2   3     1228.79     1285.78     10.35 o
  -1   2   3      822.51      891.60      7.94 o
   0   2   3      458.89      456.22      5.50 o
   1   2   3        8.07       10.81      0.66 o
   2   2   3      877.91      890.13      8.87 o
   3   2   3       46.41       44.30      1.85 o
   4   2   3       56.22       58.25      1.66 o
   5   2   3      990.48     1140.99     19.26 o
   6   2   3       47.69       49.07      1.80 o
   7   2   3       45.20       48.59      2.76 o
   8   2   3       39.95       34.44      2.45 o
   9   2   3        5.78       -0.70      2.68 o
  10   2   3       18.19       22.73      9.42 o
  11   2   3        4.97        5.58      6.28 o
 -12   3   3        1.16        0.25      7.67 o
 -11   3   3        0.00       -3.21      3.21 o
 -10   3   3        9.21       11.20      2.61 o
  -9   3   3       44.46       41.92      2.38 o
  -8   3   3       22.48       24.22      1.87 o
  -7   3   3       86.25       97.91      2.45 o
  -6   3   3      249.54      251.22      3.72 o
  -5   3   3      429.01      406.10      5.95 o
  -4   3   3      711.34      734.96      8.00 o
  -3   3   3     1931.60     1954.00     18.54 o
  -2   3   3     5044.30     5169.56     46.74 o
  -1   3   3     1961.68     1980.93     18.51 o
   0   3   3      810.84      809.03      8.12 o
   1   3   3       30.74       35.36      3.49 o
   2   3   3     1193.76     1215.88     13.37 o
   3   3   3       13.85       17.06      1.50 o
   4   3   3      531.79      537.66      6.39 o
   5   3   3       49.31       48.67      1.49 o
   6   3   3        0.67        1.19      0.90 o
   7   3   3       35.07       32.41      2.72 o
   8   3   3        1.80        2.11      2.31 o
   9   3   3        5.62        3.46      2.42 o
  10   3   3        2.47        2.44      4.53 o
  11   3   3        1.35        7.43      7.32 o
 -11   4   3        0.12       -2.42      2.42 o
 -10   4   3        3.64        7.98      2.84 o
  -9   4   3        3.41        2.03      1.39 o
  -8   4   3       13.58       10.80      1.65 o
  -7   4   3        8.98        8.44      1.31 o
  -6   4   3       35.04       39.28      2.12 o
  -5   4   3       28.34       32.13      3.62 o
  -4   4   3      227.81      227.18      3.81 o
  -3   4   3      459.58      465.18      5.59 o
  -2   4   3      263.12      265.25      3.63 o
  -1   4   3      108.04       88.49      1.89 o
   0   4   3      526.23      552.21      6.17 o
   1   4   3        6.96        9.10      1.41 o
   2   4   3      348.63      358.59      4.49 o
   3   4   3       36.82       32.46      1.21 o
   4   4   3       94.14       91.70      2.02 o
   5   4   3       27.14       26.83      1.37 o
   6   4   3      111.78      111.00      2.71 o
   7   4   3       25.38       23.84      1.95 o
   8   4   3       14.17       13.04      1.91 o
   9   4   3        9.80        8.58      2.53 o
  10   4   3        0.01       -0.80      3.49 o
  11   4   3        0.01        5.36      4.53 o
 -11   5   3        0.27        2.41      3.03 o
 -10   5   3        0.07        1.64      2.45 o
  -9   5   3        6.36        3.67      2.35 o
  -8   5   3        2.67        3.40      1.33 o
  -7   5   3       12.96       12.93      2.05 o
  -6   5   3       25.70       22.17      2.01 o
  -5   5   3      208.63      208.81      4.23 o
  -4   5   3       84.05       88.02      4.62 o
  -3   5   3      102.31      103.20      2.35 o
  -2   5   3     5720.93     5992.58     54.44 o
  -1   5   3        4.14        2.62      0.78 o
   0   5   3      379.16      384.12      4.92 o
   1   5   3     1144.77     1152.46     10.53 o
   2   5   3       97.57      105.85      2.52 o
   3   5   3      183.23      180.02      3.10 o
   4   5   3      161.25      164.28      2.91 o
   5   5   3        0.57        0.29      0.83 o
   6   5   3        1.27        3.12      1.24 o
   7   5   3       76.62       69.01      4.53 o
   8   5   3       28.36       23.53      2.30 o
   9   5   3       42.14       41.63      4.88 o
  10   5   3        6.31        5.41      3.85 o
  11   5   3       21.58       25.85      5.36 o
 -11   6   3        7.05        7.19      3.57 o
 -10   6   3        8.31        5.99      2.95 o
  -9   6   3       26.50       31.90      3.58 o
  -8   6   3      240.46      252.26      5.22 o
  -7   6   3       34.80       31.47      3.07 o
  -6   6   3      174.70      177.88      4.22 o
  -5   6   3       64.18       56.56      2.06 o
  -4   6   3        7.91        6.61      1.16 o
  -3   6   3     1214.13     1266.72     13.29 o
  -2   6   3       63.37       71.27      2.10 o
  -1   6   3       64.08       70.28      2.04 o
   0   6   3      871.11      906.18      9.86 o
   1   6   3        0.19       -0.33      0.67 o
   2   6   3      328.93      352.92      4.33 o
   3   6   3       14.13       13.29      1.61 o
   4   6   3       87.71       90.59      2.52 o
   5   6   3      968.26      914.01      9.75 o
   6   6   3       22.47       22.46      2.15 o
   7   6   3        0.49       -0.77      1.64 o
   8   6   3       39.09       37.03      2.78 o
   9   6   3        0.89        0.82      2.45 o
  10   6   3       22.45       29.02     10.11 o
 -10   7   3        0.00       -0.64      2.55 o
  -9   7   3        5.35        1.20      2.61 o
  -8   7   3        4.43        8.92      2.40 o
  -7   7   3      235.05      213.88      7.16 o
  -6   7   3       34.57       37.13      3.65 o
  -5   7   3      132.98      133.41      3.35 o
  -4   7   3      236.46      230.96      4.95 o
  -3   7   3      211.79      204.57      3.89 o
  -2   7   3      136.37      115.40      2.77 o
  -1   7   3       38.41       33.87      1.57 o
   0   7   3      166.22      174.62      3.39 o
   1   7   3      542.40      536.55      6.83 o
   2   7   3       49.29       50.51      1.75 o
   3   7   3       13.89       12.35      1.29 o
   4   7   3      571.15      556.07     13.10 o
   5   7   3       18.96       21.86      2.24 o
   6   7   3       68.72       71.20      2.75 o
   7   7   3       13.46        9.66      2.05 o
   8   7   3        1.31       -0.35      2.26 o
   9   7   3       96.15      102.62      5.20 o
  10   7   3        1.03        0.79      3.84 o
 -10   8   3        2.94        0.55      3.17 o
  -9   8   3        5.31        6.35      3.11 o
  -8   8   3      116.97      100.95      6.53 o
  -7   8   3        2.28        4.36      2.53 o
  -6   8   3      116.04      121.74      5.09 o
  -5   8   3      238.50      242.00      4.67 o
  -4   8   3        8.94       11.84      1.60 o
  -3   8   3      408.79      400.57      6.00 o
  -2   8   3       36.18       36.79      3.26 o
  -1   8   3       11.93       13.11      1.41 o
   0   8   3       13.44       11.87      1.35 o
   1   8   3        0.50        0.93      0.92 o
   2   8   3       37.38       34.56      1.65 o
   3   8   3        0.10       -0.70      1.61 o
   4   8   3       35.33       33.81      3.62 o
   5   8   3      777.26      818.13     11.21 o
   6   8   3       13.69       15.88      1.87 o
   7   8   3       31.41       30.90      3.17 o
   8   8   3      113.98      122.00      7.14 o
   9   8   3        4.75        2.44      5.23 o
  -9   9   3       18.56       24.33      3.99 o
  -8   9   3       10.15       11.62      3.07 o
  -7   9   3       21.47       26.95      5.04 o
  -6   9   3        0.72        2.81      3.46 o
  -5   9   3        2.04        0.66      1.63 o
  -4   9   3      573.12      566.25      9.47 o
  -3   9   3       32.77       31.19      1.92 o
  -2   9   3      179.81      142.22      3.44 o
  -1   9   3        0.35       -0.81      1.15 o
   0   9   3       40.60       38.40      1.87 o
   1   9   3        0.00       -1.06      1.06 o
   2   9   3        0.24       -0.94      0.94 o
   3   9   3       36.53       35.01      2.16 o
   4   9   3      730.03      732.15     10.38 o
   5   9   3       15.45       16.39      4.19 o
   6   9   3       15.45       20.05      2.62 o
   7   9   3       34.03       33.61      3.37 o
   8   9   3        3.67        2.79      3.67 o
   9   9   3        1.73        2.88      3.67 o
  -8  10   3        0.16        0.28      9.07 o
  -7  10   3        0.27        2.90      3.18 o
  -6  10   3        0.00       -1.65      2.79 o
  -5  10   3        5.79        6.04      2.10 o
  -4  10   3        4.62        3.98      1.64 o
  -3  10   3       16.24       10.28      2.52 o
  -2  10   3      113.71      109.63      3.66 o
  -1  10   3      290.15      253.33      5.74 o
   0  10   3        9.33        8.28      1.75 o
   1  10   3       25.71       23.33      2.31 o
   2  10   3       51.91       44.75      2.53 o
   3  10   3       52.65       46.49      4.22 o
   4  10   3        1.61        1.40      2.03 o
   5  10   3        3.71        1.95      2.32 o
   6  10   3       14.23        8.98      2.53 o
   7  10   3       23.83       24.44      6.63 o
   8  10   3        0.33       -3.18      3.18 o
  -7  11   3        2.02       -3.49      4.88 o
  -6  11   3        5.72        3.00      3.18 o
  -5  11   3        1.35        1.62      2.74 o
  -4  11   3        7.83        8.35      2.46 o
  -3  11   3        0.06       -1.33      1.49 o
  -2  11   3       27.41       18.26      2.22 o
  -1  11   3       20.27       22.81      2.37 o
   0  11   3       32.31       29.99      2.41 o
   1  11   3       59.47       45.75      2.78 o
   2  11   3       31.62       31.64      3.22 o
   3  11   3       25.84       23.49      2.84 o
   4  11   3       24.07       29.05      3.67 o
   5  11   3       13.77       14.38      3.35 o
   6  11   3        1.45        2.01      2.42 o
   7  11   3       27.52       33.21      5.58 o
  -6  12   3        3.61        6.63      3.85 o
  -5  12   3        8.51        8.41      2.61 o
  -4  12   3        2.68        7.52      2.53 o
  -3  12   3        4.53        6.84      1.95 o
  -2  12   3       53.73       54.71      3.24 o
  -1  12   3       34.70       34.04      2.73 o
   0  12   3       10.36       10.52      2.52 o
   1  12   3        0.77       -0.63      1.64 o
   2  12   3        5.15       13.05      2.21 o
   3  12   3        0.14        1.59      2.35 o
   4  12   3        1.29        0.48      2.96 o
   5  12   3        5.72       11.90      3.48 o
   6  12   3        4.32        7.67      6.28 o
  -5  13   3        0.28        4.88      3.95 o
  -4  13   3        3.03        2.51      3.67 o
  -3  13   3        0.36        8.35      2.95 o
  -2  13   3        1.79        3.36      1.91 o
  -1  13   3        7.34        8.66      2.33 o
   0  13   3       16.66       10.66      2.96 o
   1  13   3        5.44        2.15      2.01 o
   2  13   3        4.74        2.98      2.59 o
   3  13   3       15.91       21.35      3.25 o
   4  13   3       30.11       39.76      4.64 o
  -2  14   3        1.10       -0.36      4.03 o
  -1  14   3       11.57       11.03      3.98 o
   0  14   3        0.83        3.14      2.87 o
   1  14   3        0.28        0.41      2.45 o
   2  14   3        1.77        0.00      4.88 o
 -12   0   4        0.00        3.49      5.58 o
 -11   0   4       13.30       13.95      6.28 o
 -10   0   4        8.78       14.63      2.96 o
  -9   0   4       27.10       30.53      3.49 o
  -8   0   4       22.98       19.16      4.19 o
  -7   0   4      118.73      132.67      3.92 o
  -6   0   4       46.48       42.68      2.20 o
  -5   0   4       17.64       18.03      1.36 o
  -4   0   4      764.30      888.76     11.91 o
  -3   0   4     2292.76     2402.62     22.28 o
  -2   0   4     8700.21     9301.65     83.72 o
  -1   0   4     5400.75     5941.00     53.31 o
   0   0   4       89.64      101.72      2.01 o
   1   0   4     8214.68     8317.43    119.87 o
   2   0   4    19004.53    19110.71    365.44 o
   3   0   4     2182.41     2390.64     28.59 o
   4   0   4      685.51      676.27      9.21 o
   5   0   4       11.30        8.54      1.40 o
   6   0   4      155.33      151.60      4.12 o
   7   0   4        0.30        0.00      2.79 o
   8   0   4       31.41       38.37      4.88 o
   9   0   4      315.31      322.37     13.96 o
  10   0   4      212.40      235.81     12.56 o
 -12   1   4        3.37        7.32      4.44 o
 -11   1   4       29.64       26.56      3.19 o
 -10   1   4       25.30       23.49      2.88 o
  -9   1   4        0.54        0.06      2.21 o
  -8   1   4      175.81      199.00      4.15 o
  -7   1   4        7.36        6.89      1.09 o
  -6   1   4       72.92       69.81      2.40 o
  -5   1   4      767.38      819.52      7.58 o
  -4   1   4      194.26      174.11      3.33 o
  -3   1   4     8473.58     8529.78     69.70 o
  -2   1   4     7211.19     7195.20     65.17 o
  -1   1   4       96.02       96.06      1.43 o
   0   1   4     7010.43     6982.40     62.48 o
   1   1   4     1134.50     1125.47      9.72 o
   2   1   4     1639.59     1601.26     15.10 o
   3   1   4     3546.51     3564.52     32.66 o
   4   1   4       55.52       56.01      1.44 o
   5   1   4        1.49        5.34      0.94 o
   6   1   4        4.49        6.44      1.01 o
   7   1   4       48.29       50.97      2.53 o
   8   1   4       22.46       18.75      3.18 o
   9   1   4       23.95       22.42      3.45 o
  10   1   4       53.59       55.12      4.93 o
 -12   2   4        8.71       16.73      5.23 o
 -11   2   4        1.52        0.72      2.22 o
 -10   2   4       12.95       17.68      2.32 o
  -9   2   4       18.02       22.42      2.22 o
  -8   2   4       31.33       32.06      2.16 o
  -7   2   4      158.97      152.37      3.33 o
  -6   2   4      157.95      159.62      2.67 o
  -5   2   4       50.48       47.12      1.49 o
  -4   2   4      292.42      325.04      5.72 o
  -3   2   4      319.62      333.01      3.35 o
  -2   2   4       89.18       81.67      1.15 o
  -1   2   4     1584.17     1565.15     13.41 o
   0   2   4      382.49      382.02      4.89 o
   1   2   4      280.33      268.10      2.94 o
   2   2   4     1674.60     1674.22     14.39 o
   3   2   4       70.61       73.82      1.60 o
   4   2   4      508.82      531.38      8.80 o
   5   2   4        6.57        5.66      0.81 o
   6   2   4        7.88        8.54      1.02 o
   7   2   4       84.29       87.22      3.55 o
   8   2   4        1.96        1.74      2.47 o
   9   2   4       52.57       41.55      4.17 o
  10   2   4        2.33       -0.35      2.96 o
  11   2   4        0.75       -0.90      3.35 o
 -12   3   4        3.17        7.30      4.17 o
 -11   3   4        9.69        9.37      3.05 o
 -10   3   4        1.81        3.14      4.19 o
  -9   3   4        5.20        7.84      1.68 o
  -8   3   4       93.23       95.41      2.78 o
  -7   3   4       65.65       69.52      2.27 o
  -6   3   4       49.78       57.99      1.82 o
  -5   3   4      124.91      139.22      2.93 o
  -4   3   4       22.38       18.51      1.08 o
  -3   3   4     1579.28     1538.15     13.65 o
  -2   3   4      618.51      662.59      6.39 o
  -1   3   4        1.51        3.09      0.87 o
   0   3   4        5.53        5.78      0.82 o
   1   3   4      268.09      268.84      3.82 o
   2   3   4     1020.24     1053.55     10.67 o
   3   3   4     2205.26     2330.73     22.05 o
   4   3   4        2.94        3.82      0.79 o
   5   3   4      162.78      191.84      2.83 o
   6   3   4       14.78       21.34      3.55 o
   7   3   4        0.18        1.42      1.51 o
   8   3   4       56.75       59.28      3.28 o
   9   3   4       11.92        7.89      3.18 o
  10   3   4       24.03       28.92      4.67 o
  11   3   4        1.42        5.80      3.85 o
 -11   4   4        1.03       -2.61      2.61 o
 -10   4   4        0.67        1.56      2.45 o
  -9   4   4       51.29       46.97      2.33 o
  -8   4   4       24.25       19.04      1.72 o
  -7   4   4      114.85      107.12      3.03 o
  -6   4   4      339.57      355.62      5.87 o
  -5   4   4      387.55      388.58      5.88 o
  -4   4   4      721.72      711.76      8.05 o
  -3   4   4       22.25       28.21      1.24 o
  -2   4   4        3.86        2.32      0.50 o
  -1   4   4     1129.03     1166.86     11.62 o
   0   4   4        7.72        9.76      0.71 o
   1   4   4       11.77       18.53      1.52 o
   2   4   4      438.84      458.01      6.18 o
   3   4   4        9.57        4.74      0.79 o
   4   4   4     1100.22     1174.05     12.34 o
   5   4   4        0.85       -0.30      0.87 o
   6   4   4        0.41        2.10      1.22 o
   7   4   4      152.43      152.01      4.95 o
   8   4   4       37.02       28.29      2.92 o
   9   4   4       99.09       94.83      8.73 o
  10   4   4       12.93       17.19      3.95 o
  11   4   4        5.91        8.45      4.00 o
 -11   5   4        0.16       -1.95      2.84 o
 -10   5   4        3.48        2.08      2.53 o
  -9   5   4        1.59        0.60      1.54 o
  -8   5   4        4.23        3.41      1.43 o
  -7   5   4       11.01        8.59      1.89 o
  -6   5   4        3.32        5.96      1.93 o
  -5   5   4        0.01        0.37      1.08 o
  -4   5   4      120.24      131.75      3.10 o
  -3   5   4     1467.51     1624.30     16.17 o
  -2   5   4      184.83      171.20      3.01 o
  -1   5   4        0.07        1.66      0.71 o
   0   5   4        1.94        0.97      0.71 o
   1   5   4        1.92       -0.38      0.71 o
   2   5   4        6.84        7.61      0.84 o
   3   5   4      260.53      268.94      4.28 o
   4   5   4       33.81       31.26      1.45 o
   5   5   4        8.67        9.73      1.13 o
   6   5   4       75.33       76.80      2.67 o
   7   5   4       42.52       39.89      2.47 o
   8   5   4        0.65       -0.88      2.21 o
   9   5   4        2.05        1.69      3.35 o
  10   5   4        2.38        1.05      3.84 o
  11   5   4       19.23       34.58      7.67 o
 -11   6   4        2.68        0.95      3.03 o
 -10   6   4        0.78        5.68      2.95 o
  -9   6   4        8.82        7.60      2.38 o
  -8   6   4       60.10       59.25      2.88 o
  -7   6   4       47.05       38.96      3.17 o
  -6   6   4        0.04       -1.83      2.03 o
  -5   6   4       15.05       12.64      1.29 o
  -4   6   4       11.91        4.83      0.98 o
  -3   6   4       13.63       12.35      1.21 o
  -2   6   4       38.15       40.23      1.62 o
  -1   6   4       33.28       45.33      2.58 o
   0   6   4       17.51       17.69      1.12 o
   1   6   4       72.83       73.68      1.67 o
   2   6   4      110.21      108.48      2.40 o
   3   6   4      159.63      164.79      3.85 o
   4   6   4        8.38       11.74      1.30 o
   5   6   4      147.46      147.75      3.21 o
   6   6   4       28.84       30.13      1.94 o
   7   6   4       18.50       25.94      2.37 o
   8   6   4       29.15       29.17      3.79 o
   9   6   4       59.05       65.10      5.66 o
  10   6   4        0.22        0.35      3.84 o
 -10   7   4       71.68       80.45      5.20 o
  -9   7   4       18.56       17.81      2.76 o
  -8   7   4      315.83      346.90      8.76 o
  -7   7   4        1.57        0.35      2.26 o
  -6   7   4        0.01       -0.08      1.93 o
  -5   7   4        1.20        0.37      1.57 o
  -4   7   4        2.73        2.22      1.55 o
  -3   7   4      137.92      173.07      3.52 o
  -2   7   4       22.15       20.70      1.45 o
  -1   7   4       51.19       56.03      1.98 o
   0   7   4       11.38       11.91      1.54 o
   1   7   4       22.37       18.92      1.38 o
   2   7   4       72.19       66.12      2.40 o
   3   7   4     1315.27     1271.17     15.07 o
   4   7   4       29.55       34.10      1.87 o
   5   7   4      402.27      395.38      6.24 o
   6   7   4        1.18        1.44      1.37 o
   7   7   4        4.45        3.82      1.99 o
   8   7   4        8.61       11.25      2.25 o
   9   7   4        0.11        1.62      2.66 o
  10   7   4        3.58        2.44      4.53 o
 -10   8   4       39.55       30.45      6.28 o
  -9   8   4      102.83      103.23      5.49 o
  -8   8   4       16.02       14.20      2.66 o
  -7   8   4       42.16       47.08      3.62 o
  -6   8   4       63.92       69.18      4.41 o
  -5   8   4       47.52       45.50      3.22 o
  -4   8   4      378.35      341.15      5.53 o
  -3   8   4      257.89      259.82      6.24 o
  -2   8   4       68.88       69.25      2.34 o
  -1   8   4       55.28       59.04      2.16 o
   0   8   4       66.46       69.36      2.37 o
   1   8   4      200.01      195.33      4.11 o
   2   8   4       39.90       41.31      2.17 o
   3   8   4      117.37      112.79      3.45 o
   4   8   4     2082.01     1953.87     57.33 o
   5   8   4       14.37       13.70      1.84 o
   6   8   4        2.41        0.15      1.42 o
   7   8   4        0.29       -1.17      2.35 o
   8   8   4        0.30        0.00      2.96 o
   9   8   4        6.10        8.85      4.53 o
  -9   9   4       12.60       10.93      3.62 o
  -8   9   4        0.01       -1.34      3.18 o
  -7   9   4        0.26       -2.40      2.40 o
  -6   9   4        0.05       -2.42      2.42 o
  -5   9   4       14.49       13.62      2.12 o
  -4   9   4       12.51       11.98      2.15 o
  -3   9   4        5.21        7.34      1.34 o
  -2   9   4       17.36       21.22      1.65 o
  -1   9   4       51.78       45.72      2.06 o
   0   9   4        2.50        0.23      1.08 o
   1   9   4       30.25       30.43      2.33 o
   2   9   4       19.29       19.18      1.80 o
   3   9   4        0.14        2.46      2.72 o
   4   9   4       97.94       95.34      6.41 o
   5   9   4       35.64       41.27      2.62 o
   6   9   4        0.01       -1.33      1.46 o
   7   9   4       28.54       30.34      3.25 o
   8   9   4        2.37        2.88      3.84 o
   9   9   4        0.64       -4.88      4.88 o
  -8  10   4        8.90       16.04      5.58 o
  -7  10   4        1.44        1.40      4.53 o
  -6  10   4        3.44       -1.16      2.42 o
  -5  10   4       15.33       15.61      2.76 o
  -4  10   4       54.76       51.42      2.73 o
  -3  10   4        4.32        6.19      1.68 o
  -2  10   4       46.81       45.96      2.58 o
  -1  10   4       12.59        8.57      2.01 o
   0  10   4        1.91       -1.40      1.42 o
   1  10   4       13.35       10.17      1.75 o
   2  10   4        8.05        4.88      2.03 o
   3  10   4       22.51       19.25      2.53 o
   4  10   4        1.64        0.60      1.93 o
   5  10   4       31.89       31.54      4.15 o
   6  10   4       34.98       37.96      3.47 o
   7  10   4        2.29        2.44      4.53 o
   8  10   4        0.68        3.49      5.58 o
  -7  11   4        9.86        7.25      6.28 o
  -6  11   4        4.11        4.19      3.45 o
  -5  11   4        5.97       12.82      3.51 o
  -4  11   4       19.63       15.18      2.76 o
  -3  11   4      203.40      180.37      4.95 o
  -2  11   4       52.41       44.17      2.73 o
  -1  11   4       11.56        8.68      1.89 o
   0  11   4      105.63      116.76      4.02 o
   1  11   4        7.43        6.77      2.37 o
   2  11   4       11.58       14.63      3.13 o
   3  11   4        2.47        5.14      3.06 o
   4  11   4        2.95       -0.70      2.32 o
   5  11   4        0.30       -2.03      4.53 o
   6  11   4        0.17       -2.35      2.35 o
   7  11   4        0.94        1.40      5.58 o
  -6  12   4        3.36       -1.05      3.45 o
  -5  12   4        0.16       -1.26      3.26 o
  -4  12   4       58.74       68.83      4.31 o
  -3  12   4       25.06       30.94      2.62 o
  -2  12   4       61.79       64.02      4.63 o
  -1  12   4       14.89       16.74      2.37 o
   0  12   4       22.08       22.24      2.53 o
   1  12   4       42.95       42.82      2.95 o
   2  12   4        1.47        2.40      2.26 o
   3  12   4        5.81        6.70      2.76 o
   4  12   4      332.06      375.52     11.40 o
   5  12   4        0.26        6.98      3.35 o
   6  12   4        2.58        0.00      4.88 o
  -4  13   4        3.68       -2.09      3.45 o
  -3  13   4       27.49       42.94      3.89 o
  -2  13   4        0.12        2.66      2.09 o
  -1  13   4        4.16        2.38      2.01 o
   0  13   4        0.32       -0.42      2.11 o
   1  13   4        5.22        1.35      2.45 o
   2  13   4       10.47        7.53      2.87 o
   3  13   4       17.53       24.84      4.00 o
   4  13   4        0.00        3.69      3.05 o
  -1  14   4       24.04       31.39      8.71 o
   0  14   4       20.11       29.98      3.70 o
   1  14   4       85.60      109.54      7.40 o
 -12   1   5        4.25        6.46      4.67 o
 -11   1   5        0.54        3.26      2.61 o
 -10   1   5        2.52        2.58      2.21 o
  -9   1   5       49.98       58.96      3.08 o
  -8   1   5       49.57       58.32      2.78 o
  -7   1   5       15.14       10.03      1.29 o
  -6   1   5        0.28        1.96      0.79 o
  -5   1   5       32.27       40.41      1.24 o
  -4   1   5     4054.40     4342.80     36.47 o
  -3   1   5     2381.00     2362.50     20.29 o
  -2   1   5      216.03      199.77      2.84 o
  -1   1   5      560.92      567.06      5.48 o
   0   1   5      138.91      139.52      2.73 o
   1   1   5      113.38      105.12      1.54 o
   2   1   5       84.46       69.76      1.57 o
   3   1   5      891.92      857.65      8.92 o
   4   1   5      433.72      516.64      6.92 o
   5   1   5       39.93       40.85      1.36 o
   6   1   5      123.39      132.48      5.44 o
   7   1   5      106.01      106.30      8.02 o
   8   1   5        8.31       11.90      2.96 o
   9   1   5       29.20       26.37      8.02 o
  10   1   5      158.40      167.59      7.63 o
  11   1   5        1.26        0.70      4.88 o
 -12   2   5        4.51       11.26      5.16 o
 -11   2   5       12.99       10.32      2.95 o
 -10   2   5       42.23       43.25      2.72 o
  -9   2   5        3.51        1.46      1.46 o
  -8   2   5       18.14       13.25      1.67 o
  -7   2   5       12.52       14.36      1.40 o
  -6   2   5       84.41       80.77      1.93 o
  -5   2   5       90.92       85.78      2.29 o
  -4   2   5       52.61       56.69      2.81 o
  -3   2   5      614.98      623.44      6.90 o
  -2   2   5      818.67      827.06      7.26 o
  -1   2   5     2713.69     2669.42     24.47 o
   0   2   5     3831.03     3831.30     34.79 o
   1   2   5      173.73      180.14      2.24 o
   2   2   5       25.61       22.71      0.94 o
   3   2   5     5211.28     5717.58     58.10 o
   4   2   5       13.97       11.42      1.18 o
   5   2   5       46.47       51.66      1.43 o
   6   2   5        6.94        4.92      1.22 o
   7   2   5        2.80        4.08      1.95 o
   8   2   5        0.04       -1.74      3.84 o
   9   2   5       32.51       26.76      3.67 o
  10   2   5        0.31       -1.40      2.96 o
  11   2   5        0.08        0.00      4.88 o
 -11   3   5        2.39        0.97      2.61 o
 -10   3   5        1.52        0.61      1.51 o
  -9   3   5       54.74       56.80      2.99 o
  -8   3   5       17.63       18.33      1.54 o
  -7   3   5       49.46       45.96      1.99 o
  -6   3   5      146.37      146.82      3.46 o
  -5   3   5      141.18      154.98      3.36 o
  -4   3   5      757.10      756.10      6.82 o
  -3   3   5     1603.07     1710.45     13.81 o
  -2   3   5      745.30      773.87      7.39 o
  -1   3   5      106.91      103.50      1.89 o
   0   3   5      144.66      140.92      2.79 o
   1   3   5       27.41       31.13      0.89 o
   2   3   5       75.79       78.05      2.21 o
   3   3   5      190.30      174.76      2.90 o
   4   3   5      165.24      158.62      3.02 o
   5   3   5        0.98        1.87      0.95 o
   6   3   5       78.82       76.92      2.78 o
   7   3   5       41.04       38.71      2.76 o
   8   3   5        0.01        1.05      2.47 o
   9   3   5        5.37        0.99      2.84 o
  10   3   5        0.76       -0.70      4.19 o
  11   3   5        0.10        4.73      4.53 o
 -11   4   5        0.05       -0.48      2.53 o
 -10   4   5        8.05        5.24      2.42 o
  -9   4   5        3.64        2.32      1.46 o
  -8   4   5       11.44       13.02      1.54 o
  -7   4   5       42.58       49.56      2.23 o
  -6   4   5      106.16      100.04      3.46 o
  -5   4   5       82.89       81.38      3.66 o
  -4   4   5       12.44        7.03      0.89 o
  -3   4   5        8.95        5.79      0.76 o
  -2   4   5      128.31      120.33      2.01 o
  -1   4   5       39.88       36.65      1.24 o
   0   4   5       30.83       29.09      1.40 o
   1   4   5      192.92      201.38      6.98 o
   2   4   5      363.33      371.39      4.84 o
   3   4   5      371.99      431.98      5.51 o
   4   4   5      842.52      837.47      9.31 o
   5   4   5      192.98      197.27      4.23 o
   6   4   5       62.99       68.42      2.76 o
   7   4   5       33.04       35.05      2.76 o
   8   4   5        1.16       -1.40      2.32 o
   9   4   5        0.25       -1.39      2.35 o
  10   4   5        8.30        9.27      4.17 o
  11   4   5        4.15        0.62      4.17 o
 -11   5   5        0.00        0.64      3.47 o
 -10   5   5        1.14        1.01      3.21 o
  -9   5   5       22.18       21.08      2.03 o
  -8   5   5       11.33        9.56      1.58 o
  -7   5   5        5.54        6.55      1.86 o
  -6   5   5       26.66       27.01      3.22 o
  -5   5   5       45.86       54.62      1.69 o
  -4   5   5     1991.46     2103.95     18.73 o
  -3   5   5      344.42      301.99      3.87 o
  -2   5   5     1440.36     1469.38     13.30 o
  -1   5   5      294.43      310.81      4.32 o
   0   5   5      165.80      166.95      3.73 o
   1   5   5     1132.69     1107.55     11.22 o
   2   5   5      132.20      133.09      2.95 o
   3   5   5      205.92      192.94      3.09 o
   4   5   5      310.68      306.17      4.30 o
   5   5   5       13.17       14.82      1.52 o
   6   5   5        6.30        5.11      1.56 o
   7   5   5        4.68        4.44      1.75 o
   8   5   5       13.26       12.05      2.16 o
   9   5   5       45.11       41.87      3.79 o
  10   5   5       20.03       19.92      4.67 o
  11   5   5        0.27       -0.41      4.88 o
 -11   6   5        4.77        5.23      3.25 o
 -10   6   5       87.86       90.11      5.29 o
  -9   6   5        1.62        2.62      1.58 o
  -8   6   5       48.33       55.50      2.48 o
  -7   6   5        2.09       -0.70      1.54 o
  -6   6   5        7.78        9.21      1.80 o
  -5   6   5      415.63      385.71      5.13 o
  -4   6   5       19.75       16.50      1.66 o
  -3   6   5        1.77        5.36      1.11 o
  -2   6   5     1918.48     1914.06     17.05 o
  -1   6   5       83.75       78.77      2.16 o
   0   6   5        0.12        1.67      0.88 o
   1   6   5        0.37        3.49      1.11 o
   2   6   5        1.70        1.01      0.56 o
   3   6   5     3108.99     3034.16     26.44 o
   4   6   5      249.37      230.67      3.79 o
   5   6   5      114.63      108.40      3.09 o
   6   6   5       49.73       55.30      2.47 o
   7   6   5        7.28       10.29      2.35 o
   8   6   5      120.65      121.06      5.94 o
   9   6   5        6.73        8.02      3.95 o
  10   6   5        6.68        1.31      4.17 o
 -10   7   5        6.40        9.92      4.36 o
  -9   7   5        3.23        1.77      1.78 o
  -8   7   5       52.82       57.55      4.15 o
  -7   7   5       25.24       22.45      4.30 o
  -6   7   5        0.05        0.12      1.59 o
  -5   7   5       38.54       36.13      2.30 o
  -4   7   5      257.05      254.91      6.30 o
  -3   7   5      339.71      299.10      4.84 o
  -2   7   5      104.15      105.44      2.75 o
  -1   7   5      235.90      211.33      3.83 o
   0   7   5        4.58        3.71      0.92 o
   1   7   5       74.68       74.17      2.60 o
   2   7   5       34.26       26.62      1.69 o
   3   7   5        5.54        5.55      1.81 o
   4   7   5       64.25       63.75      2.62 o
   5   7   5       39.64       31.69      2.19 o
   6   7   5        4.68        3.20      1.31 o
   7   7   5      147.86      157.46      4.30 o
   8   7   5       12.09       11.88      2.30 o
   9   7   5        1.58        1.05      3.45 o
  10   7   5       17.00       23.43      4.93 o
 -10   8   5       14.55       16.01      4.67 o
  -9   8   5        1.65        3.54      3.17 o
  -8   8   5       10.45       12.65      3.64 o
  -7   8   5        6.56        5.29      3.52 o
  -6   8   5        0.00       -1.63      1.63 o
  -5   8   5      132.50      130.56      4.11 o
  -4   8   5      163.67      153.64      3.60 o
  -3   8   5      323.62      308.25      5.10 o
  -2   8   5      196.58      197.75      3.93 o
  -1   8   5       38.94       34.74      2.39 o
   0   8   5       55.09       50.92      2.08 o
   1   8   5       62.04       56.46      2.57 o
   2   8   5        0.00        2.04      1.42 o
   3   8   5      217.19      211.75      7.98 o
   4   8   5        1.37       -0.31      1.29 o
   5   8   5       37.06       36.95      4.63 o
   6   8   5       40.03       43.35      2.78 o
   7   8   5        4.09        4.62      1.83 o
   8   8   5       26.31       27.08      3.17 o
   9   8   5       45.62       47.43      7.67 o
  -9   9   5       34.04       35.18      4.15 o
  -8   9   5       63.07       67.09      4.69 o
  -7   9   5       21.51       23.35      3.34 o
  -6   9   5       54.65       41.52      2.89 o
  -5   9   5       23.19       22.54      2.40 o
  -4   9   5      497.61      493.02      7.27 o
  -3   9   5       71.23       67.29      2.62 o
  -2   9   5        9.36        8.94      1.49 o
  -1   9   5      154.08      154.13      3.60 o
   0   9   5       35.33       34.35      1.92 o
   1   9   5       19.07       19.58      1.80 o
   2   9   5     1015.78      977.18     13.01 o
   3   9   5        0.28       -0.76      1.91 o
   4   9   5      152.30      151.24      4.70 o
   5   9   5        0.52       -0.78      1.42 o
   6   9   5        0.34        1.49      1.80 o
   7   9   5        0.52       -2.35      2.35 o
   8   9   5       35.91       34.88      4.93 o
  -8  10   5        3.78        8.37      4.17 o
  -7  10   5        9.28       12.79      3.22 o
  -6  10   5        0.45       -1.80      1.80 o
  -5  10   5        0.33       -1.53      1.53 o
  -4  10   5        4.95        3.46      1.87 o
  -3  10   5       42.71       37.55      2.30 o
  -2  10   5        4.15        0.84      1.31 o
  -1  10   5        1.33       -0.90      1.51 o
   0  10   5        0.54       -0.39      1.15 o
   1  10   5       61.99       54.36      2.83 o
   2  10   5       22.34       21.86      2.12 o
   3  10   5      120.84      124.86      3.90 o
   4  10   5      107.63      109.35      5.93 o
   5  10   5       29.38       28.90      3.28 o
   6  10   5        0.03        0.32      2.35 o
   7  10   5        0.61        1.93      2.45 o
   8  10   5        8.40        4.19      5.58 o
  -7  11   5        1.17       -1.40      3.45 o
  -6  11   5        5.50        3.24      2.45 o
  -5  11   5        6.95        7.25      2.61 o
  -4  11   5        0.46        1.05      2.39 o
  -3  11   5        0.04       -1.46      1.46 o
  -2  11   5       20.15       18.29      2.26 o
  -1  11   5        5.11        2.79      1.64 o
   0  11   5       16.73       14.50      2.01 o
   1  11   5        3.29        3.18      2.37 o
   2  11   5        4.82        0.57      2.12 o
   3  11   5        1.76       -0.50      2.10 o
   4  11   5        0.21       -0.32      2.44 o
   5  11   5       46.65       43.16      3.79 o
   6  11   5       18.63       15.33      3.05 o
   7  11   5        0.16       -1.40      4.88 o
  -6  12   5        2.15        4.40      6.63 o
  -5  12   5        2.66        1.90      2.53 o
  -4  12   5       28.78       28.38      3.37 o
  -3  12   5       23.75       20.49      2.95 o
  -2  12   5        2.37        3.46      1.74 o
  -1  12   5        1.06        0.29      1.71 o
   0  12   5        2.54       -0.70      1.64 o
   1  12   5        0.13        2.79      2.17 o
   2  12   5       17.08       17.74      3.69 o
   3  12   5      121.17      151.64      7.20 o
   4  12   5       11.54       14.80      4.88 o
   5  12   5        0.66        2.51      3.19 o
   6  12   5        2.43        0.75      2.96 o
  -4  13   5        2.77       -5.78      6.28 o
  -3  13   5       19.93       18.85      3.37 o
  -2  13   5       17.59       12.58      2.47 o
  -1  13   5        1.46        3.81      2.01 o
   0  13   5        0.11        0.53      1.87 o
   1  13   5       22.28       20.99      3.37 o
   2  13   5        0.40        3.99      2.53 o
   3  13   5       48.64       55.83      6.98 o
   4  13   5       95.12      103.83      6.98 o
  -1  14   5        4.76        7.11      3.48 o
   0  14   5        0.18        1.44      3.85 o
 -12   0   6        1.86       -2.09      5.58 o
 -11   0   6        6.07        3.02      2.50 o
 -10   0   6       16.18       10.30      2.96 o
  -9   0   6      112.54      132.28      6.03 o
  -8   0   6       58.46       51.17      4.00 o
  -7   0   6       77.67       77.69      7.67 o
  -6   0   6      509.19      534.66      8.48 o
  -5   0   6      426.79      462.56     10.14 o
  -4   0   6     6588.34     6786.35     61.32 o
  -3   0   6     3870.72     4015.71     36.64 o
  -2   0   6      987.06      960.46      9.49 o
  -1   0   6       10.71        9.17      0.82 o
   0   0   6       56.96       75.53      2.35 o
   1   0   6       30.69       38.73      1.44 o
   2   0   6     4893.45     4894.73     57.09 o
   3   0   6       80.58       79.04      3.17 o
   4   0   6      145.37      158.68      3.88 o
   5   0   6      739.34      701.37     10.06 o
   6   0   6       10.28        8.37      3.49 o
   7   0   6      746.22      752.64     22.34 o
   8   0   6      120.33      128.36      9.07 o
   9   0   6        5.44       -0.70      4.88 o
  10   0   6       70.41       66.27      7.67 o
  11   0   6        0.90       -4.88      4.88 o
 -12   1   6        7.44       11.78      5.23 o
 -11   1   6        1.69        4.30      1.76 o
 -10   1   6       70.72       69.81      4.13 o
  -9   1   6       19.95       16.25      2.12 o
  -8   1   6        6.27        5.13      1.48 o
  -7   1   6       66.49       75.30      2.57 o
  -6   1   6       53.22       62.87      1.99 o
  -5   1   6     1500.22     1551.03     13.18 o
  -4   1   6      957.78      944.78      9.18 o
  -3   1   6        2.39        2.39      1.08 o
  -2   1   6      540.02      580.31     11.16 o
  -1   1   6      288.52      285.16      3.16 o
   0   1   6      633.93      645.95      6.81 o
   1   1   6      767.98      823.92      7.55 o
   2   1   6      833.54      882.62      9.05 o
   3   1   6     2462.75     2420.90     22.88 o
   4   1   6      674.98      644.34      7.31 o
   5   1   6       86.58       97.14      3.02 o
   6   1   6      223.66      230.72      4.99 o
   7   1   6        6.49        2.79      3.49 o
   8   1   6      100.24      117.36      6.15 o
   9   1   6      212.86      229.47     11.86 o
  10   1   6        0.59        1.02      3.18 o
  11   1   6        1.14        3.49      4.88 o
 -12   2   6        1.11        0.20      4.32 o
 -11   2   6        0.74        0.58      1.87 o
 -10   2   6        0.02       -0.74      1.52 o
  -9   2   6        2.54        4.79      1.71 o
  -8   2   6      187.88      185.46      4.68 o
  -7   2   6       87.28       90.32      2.63 o
  -6   2   6       18.58       19.97      1.36 o
  -5   2   6      257.58      258.95      4.25 o
  -4   2   6      471.86      476.17      5.95 o
  -3   2   6      566.82      614.98      6.90 o
  -2   2   6       17.01       15.87      0.76 o
  -1   2   6       38.33       39.75      1.35 o
   0   2   6       13.09       14.79      0.84 o
   1   2   6        0.01        1.50      0.40 o
   2   2   6     1298.67     1380.02     12.31 o
   3   2   6       22.25       25.69      1.24 o
   4   2   6      156.65      169.26      3.44 o
   5   2   6       74.59       77.77      2.58 o
   6   2   6        0.43        0.35      1.18 o
   7   2   6      110.99      107.29      5.66 o
   8   2   6        2.09       -1.01      4.19 o
   9   2   6       22.08       14.80      3.67 o
  10   2   6        6.44        0.48      3.18 o
  11   2   6        2.41        2.09      5.58 o
 -11   3   6        2.60        1.43      2.84 o
 -10   3   6       32.58       32.73      2.63 o
  -9   3   6        3.42        1.78      1.81 o
  -8   3   6        9.46        8.58      1.40 o
  -7   3   6       46.49       51.18      2.10 o
  -6   3   6       93.42       89.04      2.66 o
  -5   3   6        4.99        7.58      1.23 o
  -4   3   6      912.10      985.57     10.92 o
  -3   3   6       11.65       17.14      0.94 o
  -2   3   6     2509.36     2609.54     24.39 o
  -1   3   6      153.86      151.88      2.16 o
   0   3   6       30.32       37.38      1.62 o
   1   3   6     1260.29     1302.23     11.59 o
   2   3   6      208.96      221.12      2.93 o
   3   3   6     2248.11     2525.25     23.91 o
   4   3   6        5.39        1.56      0.95 o
   5   3   6       68.26       57.60      2.52 o
   6   3   6       93.93       99.47      3.22 o
   7   3   6        6.09        5.62      1.93 o
   8   3   6       25.82       28.98      4.53 o
   9   3   6       16.82       14.66      3.45 o
  10   3   6        0.10        1.40      3.45 o
  11   3   6        2.07        1.97      4.17 o
 -11   4   6       12.02        8.25      3.12 o
 -10   4   6        2.32        0.63      1.84 o
  -9   4   6       73.32       70.08      3.02 o
  -8   4   6       48.72       44.02      2.11 o
  -7   4   6      129.23      129.37      3.53 o
  -6   4   6       11.69        8.81      1.69 o
  -5   4   6      105.14      115.71      2.41 o
  -4   4   6      705.61      676.70      6.99 o
  -3   4   6      733.71      677.25      6.87 o
  -2   4   6      116.31      131.46      2.56 o
  -1   4   6      512.57      525.57      6.97 o
   0   4   6       46.56       43.08      1.75 o
   1   4   6       59.12       61.38      2.52 o
   2   4   6      867.52      936.93     10.10 o
   3   4   6      113.96      131.20      2.79 o
   4   4   6       15.46       12.00      0.96 o
   5   4   6      165.38      156.47      3.98 o
   6   4   6        8.11        8.53      1.59 o
   7   4   6       99.47       89.69      3.42 o
   8   4   6        8.53        6.63      2.96 o
   9   4   6        1.19        2.79      2.96 o
  10   4   6        4.16        2.56      3.67 o
  11   4   6        5.68        5.73      4.67 o
 -11   5   6        0.67        2.80      3.02 o
 -10   5   6        0.45        1.27      1.71 o
  -9   5   6       17.22       17.76      2.09 o
  -8   5   6        6.85        4.73      1.44 o
  -7   5   6       31.58       32.77      3.52 o
  -6   5   6        9.04        7.98      1.69 o
  -5   5   6      226.10      228.30      4.24 o
  -4   5   6      126.81      130.92      2.47 o
  -3   5   6        6.12        5.17      0.83 o
  -2   5   6        5.01        1.46      1.39 o
  -1   5   6       29.25       35.83      1.89 o
   0   5   6       28.74       25.81      1.46 o
   1   5   6      523.70      516.24      6.74 o
   2   5   6       74.48       75.29      2.13 o
   3   5   6       69.57       69.17      2.17 o
   4   5   6       77.19       74.98      2.76 o
   5   5   6        0.01        0.17      1.08 o
   6   5   6        0.41        0.48      1.33 o
   7   5   6        0.89        2.66      2.21 o
   8   5   6       29.56       26.69      3.17 o
   9   5   6       36.86       34.57      3.58 o
  10   5   6        3.00        8.02      4.53 o
 -11   6   6        5.61        8.50      3.37 o
 -10   6   6       12.95       13.44      3.25 o
  -9   6   6       13.62       13.69      2.01 o
  -8   6   6        1.67       -0.29      1.28 o
  -7   6   6        3.01        1.94      1.75 o
  -6   6   6        0.03        0.90      1.27 o
  -5   6   6       95.26       92.88      2.92 o
  -4   6   6       36.83       42.19      3.48 o
  -3   6   6        0.03        1.53      0.77 o
  -2   6   6        0.70        0.79      1.82 o
  -1   6   6        5.14        3.46      0.81 o
   0   6   6      162.35      155.79      3.57 o
   1   6   6      102.93      100.76      2.87 o
   2   6   6       22.60       29.19      1.48 o
   3   6   6      161.63      157.32      3.09 o
   4   6   6      186.53      180.83      3.42 o
   5   6   6        9.02        7.14      1.45 o
   6   6   6       28.10       28.68      1.92 o
   7   6   6       99.61       95.51      4.61 o
   8   6   6        3.47        2.78      2.05 o
   9   6   6        3.93        4.15      2.66 o
  10   6   6        0.03        3.14      3.95 o
 -10   7   6      109.03      121.59      7.63 o
  -9   7   6       12.64       10.66      2.18 o
  -8   7   6       26.45       25.58      6.19 o
  -7   7   6       19.06       16.63      2.76 o
  -6   7   6       33.50       32.42      2.30 o
  -5   7   6       13.08       13.48      1.80 o
  -4   7   6      156.30      148.67      3.26 o
  -3   7   6      281.45      271.88      4.52 o
  -2   7   6       59.83       58.57      2.08 o
  -1   7   6       20.51       20.35      1.31 o
   0   7   6        2.99        1.05      1.51 o
   1   7   6      251.33      227.48      4.58 o
   2   7   6      179.51      184.40      8.17 o
   3   7   6     1374.95     1319.06     14.47 o
   4   7   6      258.93      246.23      5.30 o
   5   7   6      114.88      117.52      3.74 o
   6   7   6       17.83       16.90      2.05 o
   7   7   6        3.16        3.65      1.57 o
   8   7   6        0.00       -1.09      1.95 o
   9   7   6        0.01        0.70      4.88 o
 -10   8   6        1.04        1.55      4.36 o
  -9   8   6       63.91       77.40      3.73 o
  -8   8   6        1.59        3.10      2.76 o
  -7   8   6        2.69       -0.63      2.48 o
  -6   8   6      130.13      123.34      4.17 o
  -5   8   6       81.81       84.28      3.54 o
  -4   8   6       23.04       27.29      2.24 o
  -3   8   6       17.56       11.88      1.34 o
  -2   8   6      112.04      100.86      3.45 o
  -1   8   6      210.39      193.58      4.50 o
   0   8   6       57.35       60.15      2.60 o
   1   8   6       18.30       20.05      2.52 o
   2   8   6     3605.77     3474.37     37.46 o
   3   8   6      167.30      166.94      4.43 o
   4   8   6       25.64       22.41      2.12 o
   5   8   6       28.63       26.90      2.62 o
   6   8   6        0.11       -0.39      1.42 o
   7   8   6        4.34        5.00      1.87 o
   8   8   6        0.15       -0.87      2.26 o
   9   8   6        0.26       -3.49      5.58 o
  -9   9   6        4.47        2.80      4.93 o
  -8   9   6        1.27       -2.24      2.66 o
  -7   9   6       12.69       13.79      3.07 o
  -6   9   6       26.78       26.33      2.61 o
  -5   9   6       73.55       76.70      3.54 o
  -4   9   6        0.80        0.84      1.64 o
  -3   9   6        3.26        5.46      1.38 o
  -2   9   6       19.83       17.41      1.88 o
  -1   9   6       13.26       14.55      1.60 o
   0   9   6       37.56       34.85      2.42 o
   1   9   6        4.48        4.03      1.54 o
   2   9   6       14.56       19.19      2.22 o
   3   9   6        8.27        5.84      1.50 o
   4   9   6        9.18        6.81      1.75 o
   5   9   6       18.42       22.08      2.22 o
   6   9   6       12.58       11.03      2.12 o
   7   9   6        4.00        4.45      1.93 o
   8   9   6        6.37        9.64      6.63 o
  -8  10   6        0.70        1.73      3.17 o
  -7  10   6        8.55       10.95      3.17 o
  -6  10   6       39.87       37.86      3.73 o
  -5  10   6        5.47        5.75      3.68 o
  -4  10   6        9.84       11.21      2.19 o
  -3  10   6        4.51        4.65      1.53 o
  -2  10   6        6.96        5.58      1.57 o
  -1  10   6        2.07        0.05      1.39 o
   0  10   6        6.96        6.21      2.21 o
   1  10   6        5.03        4.56      1.59 o
   2  10   6        0.01        0.33      1.42 o
   3  10   6       30.47       33.69      2.45 o
   4  10   6       44.61       44.70      2.95 o
   5  10   6       14.60       14.31      2.12 o
   6  10   6        9.64        9.82      2.12 o
   7  10   6        0.60       -1.99      1.99 o
   8  10   6        7.88       11.16      6.28 o
  -7  11   6        1.79       -0.14      3.67 o
  -6  11   6        0.23       -0.21      2.14 o
  -5  11   6       21.56       15.44      3.10 o
  -4  11   6       69.40       58.86      4.67 o
  -3  11   6        3.73        2.66      2.26 o
  -2  11   6       26.11       23.43      2.22 o
  -1  11   6       59.82       62.34      3.24 o
   0  11   6       36.10       34.95      3.17 o
   1  11   6        1.19        2.09      2.03 o
   2  11   6        7.88        7.29      2.42 o
   3  11   6       76.91       90.81      5.86 o
   4  11   6       20.15       23.44      3.28 o
   5  11   6       16.31       11.56      2.95 o
   6  11   6        0.02       -1.31      2.45 o
   7  11   6        2.60        2.09      4.88 o
  -6  12   6        3.86        3.63      3.67 o
  -5  12   6       35.28       52.14      4.31 o
  -4  12   6       85.65       82.90      7.10 o
  -3  12   6       27.32       38.92      3.70 o
  -2  12   6       22.74       22.97      2.47 o
  -1  12   6       17.02       19.33      2.37 o
   0  12   6        0.73       -1.93      1.93 o
   1  12   6        2.95        1.57      2.35 o
   2  12   6      380.74      391.02      9.46 o
   3  12   6        7.28        8.93      3.48 o
   4  12   6        2.95        0.70      2.22 o
   5  12   6        0.01       -2.44      2.84 o
  -4  13   6        3.89       10.46      6.28 o
  -3  13   6        2.06        3.18      2.61 o
  -2  13   6       18.57       22.30      3.44 o
  -1  13   6        6.08        5.67      2.53 o
   0  13   6       22.03       28.16      3.43 o
   1  13   6        1.72        0.15      2.53 o
   2  13   6        3.66        5.86      3.48 o
   3  13   6        8.03       18.64      4.00 o
   4  13   6        3.01        4.88      4.19 o
 -12   1   7        1.07        5.66      3.12 o
 -11   1   7        3.49        1.28      1.87 o
 -10   1   7       12.74       14.91      2.09 o
  -9   1   7       23.85       24.83      2.46 o
  -8   1   7       10.53       10.96      1.80 o
  -7   1   7       50.40       51.57      2.73 o
  -6   1   7      381.96      405.97      5.37 o
  -5   1   7      234.20      232.91      4.08 o
  -4   1   7      315.73      297.30      3.91 o
  -3   1   7     2102.67     2222.10     19.25 o
  -2   1   7      252.03      225.36      2.51 o
  -1   1   7      136.01      158.40      2.24 o
   0   1   7       45.87       39.36      1.30 o
   1   1   7       21.47       16.28      1.04 o
   2   1   7       36.75       47.96      1.92 o
   3   1   7     1236.45     1235.85     12.54 o
   4   1   7      271.83      261.41      3.92 o
   5   1   7       53.51       49.17      1.99 o
   6   1   7       15.34       15.06      2.07 o
   7   1   7      330.59      340.01      9.87 o
   8   1   7      326.30      329.39     16.75 o
   9   1   7        5.29        4.02      3.18 o
  10   1   7        8.09        7.44      3.67 o
  11   1   7        1.31       -0.70      3.45 o
 -12   2   7       22.28       26.51      7.67 o
 -11   2   7        2.19        2.61      2.42 o
 -10   2   7        4.43        1.25      2.01 o
  -9   2   7       46.43       59.08      3.08 o
  -8   2   7       12.54       11.78      2.82 o
  -7   2   7       16.05       15.48      1.52 o
  -6   2   7       19.30       20.36      1.62 o
  -5   2   7      571.19      590.08      6.59 o
  -4   2   7       53.63       70.31      2.02 o
  -3   2   7      759.40      793.62      8.65 o
  -2   2   7       44.70       38.93      0.90 o
  -1   2   7       10.46        9.41      0.73 o
   0   2   7      902.52      929.83      9.56 o
   1   2   7     7921.20     8562.96     69.87 o
   2   2   7        0.03        1.54      0.76 o
   3   2   7        0.04        0.57      0.53 o
   4   2   7      367.99      341.25      5.33 o
   5   2   7       52.72       58.95      3.43 o
   6   2   7       91.05       90.38      2.99 o
   7   2   7       48.19       53.71      5.58 o
   8   2   7        8.66        3.06      3.18 o
   9   2   7        4.20        7.67      3.45 o
  10   2   7        1.37       -1.99      3.18 o
  11   2   7        0.93       -4.88      4.88 o
 -11   3   7        4.63        1.17      1.91 o
 -10   3   7        3.70        2.85      1.93 o
  -9   3   7        9.25       12.02      2.42 o
  -8   3   7       76.80       71.54      2.99 o
  -7   3   7       22.13       20.71      1.61 o
  -6   3   7        4.61        3.26      1.28 o
  -5   3   7        1.30       -0.28      0.90 o
  -4   3   7       12.89        8.50      1.08 o
  -3   3   7      288.05      285.20      4.58 o
  -2   3   7        9.45       14.45      0.83 o
  -1   3   7      154.13      159.04      2.36 o
   0   3   7      111.04      113.05      2.08 o
   1   3   7       37.84       33.69      1.17 o
   2   3   7     1288.96     1355.75     12.28 o
   3   3   7       74.37       91.53      2.60 o
   4   3   7       14.77       15.15      1.39 o
   5   3   7      110.58      105.30      3.14 o
   6   3   7        0.02       -0.56      1.57 o
   7   3   7        5.63        5.66      1.93 o
   8   3   7       44.06       48.50      4.44 o
   9   3   7       16.85       13.79      3.67 o
  10   3   7        5.70       -0.70      3.45 o
  11   3   7       22.11       32.09      6.98 o
 -11   4   7        1.33        0.32      6.82 o
 -10   4   7        0.91        1.36      1.83 o
  -9   4   7        8.86        6.69      1.69 o
  -8   4   7       28.84       28.67      2.11 o
  -7   4   7       14.02        8.14      1.51 o
  -6   4   7       18.52       18.14      2.09 o
  -5   4   7       51.70       56.31      2.28 o
  -4   4   7        0.25        0.95      0.88 o
  -3   4   7       15.07        9.94      1.06 o
  -2   4   7       42.63       42.49      1.49 o
  -1   4   7      280.98      303.84      3.61 o
   0   4   7       38.33       41.87      1.40 o
   1   4   7      297.37      317.44      3.81 o
   2   4   7      954.78      993.44     10.58 o
   3   4   7      694.50      735.37      8.36 o
   4   4   7       98.15       81.94      2.76 o
   5   4   7       34.06       33.01      2.09 o
   6   4   7        1.95        1.16      1.36 o
   7   4   7        6.77        4.47      1.93 o
   8   4   7       27.93       36.50      4.17 o
   9   4   7       20.73       20.51      3.67 o
  10   4   7        3.63        7.10      5.29 o
 -11   5   7        0.03        0.29      3.38 o
 -10   5   7       42.48       44.37      2.99 o
  -9   5   7       33.39       38.96      2.85 o
  -8   5   7        8.74        7.22      1.54 o
  -7   5   7        3.73        1.79      1.80 o
  -6   5   7       96.12      102.60      3.14 o
  -5   5   7      127.43      124.65      3.19 o
  -4   5   7       33.02       31.78      2.08 o
  -3   5   7      237.63      268.94      4.63 o
  -2   5   7        3.66        3.08      0.81 o
  -1   5   7      224.47      213.73      5.04 o
   0   5   7        0.02       -0.35      1.01 o
   1   5   7        0.36       -0.47      0.76 o
   2   5   7        7.54        9.32      1.09 o
   3   5   7      117.53      116.90      2.96 o
   4   5   7        0.71        0.30      1.33 o
   5   5   7       72.22       66.69      3.32 o
   6   5   7       20.33       15.63      1.81 o
   7   5   7       60.05       45.48      2.66 o
   8   5   7      189.73      186.89      7.85 o
   9   5   7       12.59       17.82      3.28 o
  10   5   7        1.54        4.19      3.95 o
 -10   6   7       58.50       70.45      3.51 o
  -9   6   7       17.62       16.01      2.11 o
  -8   6   7        6.37        5.04      1.60 o
  -7   6   7       24.96       17.28      2.16 o
  -6   6   7       64.95       56.98      2.79 o
  -5   6   7        0.61        0.59      1.17 o
  -4   6   7     1291.52     1269.11     12.29 o
  -3   6   7        0.05        0.45      0.94 o
  -2   6   7      119.07       93.71      2.95 o
  -1   6   7       64.80       53.99      2.25 o
   0   6   7       15.18       16.85      1.61 o
   1   6   7      767.76      736.49     12.98 o
   2   6   7      441.16      414.71      5.88 o
   3   6   7       84.28       77.91      2.27 o
   4   6   7      138.92      133.46      4.21 o
   5   6   7       51.35       51.32      2.55 o
   6   6   7       22.80       22.44      2.22 o
   7   6   7       17.12       21.40      2.21 o
   8   6   7       26.64       28.27      3.47 o
   9   6   7       74.92       66.29      4.69 o
  10   6   7        5.23        5.23      4.44 o
 -10   7   7       20.01       29.20      4.86 o
  -9   7   7       11.82        9.10      2.20 o
  -8   7   7       45.47       52.77      4.71 o
  -7   7   7        0.49        3.70      2.35 o
  -6   7   7        0.89        0.80      1.53 o
  -5   7   7       51.58       41.20      2.48 o
  -4   7   7       24.17       26.81      1.69 o
  -3   7   7     1193.45     1145.17     12.68 o
  -2   7   7       20.74       19.75      1.37 o
  -1   7   7       14.95       13.02      1.63 o
   0   7   7      189.77      176.56      4.07 o
   1   7   7       28.25       28.45      2.05 o
   2   7   7      834.23      754.06     11.95 o
   3   7   7       53.39       57.06      2.47 o
   4   7   7       11.99       11.72      1.91 o
   5   7   7       35.81       30.85      2.16 o
   6   7   7       35.37       31.74      2.47 o
   7   7   7        0.52        1.02      1.69 o
   8   7   7       31.71       40.22      5.93 o
   9   7   7        1.67       -0.05      3.18 o
  -9   8   7        3.19        2.15      2.05 o
  -8   8   7        4.46        4.88      2.66 o
  -7   8   7       21.87       36.56      5.33 o
  -6   8   7       17.71       15.12      2.72 o
  -5   8   7       61.56       56.80      3.04 o
  -4   8   7       44.01       42.28      2.58 o
  -3   8   7      162.65      154.52      4.08 o
  -2   8   7      331.48      323.81      5.38 o
  -1   8   7      646.08      610.54      9.14 o
   0   8   7       97.95       87.54      3.42 o
   1   8   7      412.60      389.84      6.77 o
   2   8   7       41.99       42.46      3.52 o
   3   8   7       35.15       34.79      2.21 o
   4   8   7        0.01       -1.42      1.42 o
   5   8   7        0.40       -1.37      1.42 o
   6   8   7        0.00       -1.49      1.49 o
   7   8   7       46.96       44.82      2.97 o
   8   8   7        8.59        9.29      3.51 o
  -9   9   7       14.58       15.09      3.04 o
  -8   9   7        1.59        5.61      2.94 o
  -7   9   7        4.49        5.36      2.66 o
  -6   9   7       42.94       39.01      2.97 o
  -5   9   7       13.49        8.80      2.12 o
  -4   9   7        6.34        4.41      1.75 o
  -3   9   7      109.14       99.54      3.08 o
  -2   9   7      202.03      203.06      4.34 o
  -1   9   7      114.96      110.96      3.72 o
   0   9   7        5.23        4.05      2.15 o
   1   9   7      171.45      159.26      4.31 o
   2   9   7     1115.58     1056.36     13.92 o
   3   9   7        2.12       -0.44      1.46 o
   4   9   7       13.20       11.81      1.80 o
   5   9   7        5.21        9.09      1.84 o
   6   9   7        3.75        4.86      1.84 o
   7   9   7        0.39       -0.73      1.68 o
   8   9   7       63.07       76.71      4.80 o
  -8  10   7        1.20        4.53      3.07 o
  -7  10   7       14.99       16.48      3.47 o
  -6  10   7        1.25       -1.03      2.62 o
  -5  10   7        8.88       13.66      2.53 o
  -4  10   7       70.78       63.05      3.46 o
  -3  10   7        4.40        4.19      1.83 o
  -2  10   7        0.02       -0.19      1.31 o
  -1  10   7       46.32       45.40      2.66 o
   0  10   7       29.32       28.67      2.35 o
   1  10   7       32.32       32.25      2.35 o
   2  10   7       99.53      105.28      3.81 o
   3  10   7       18.24       20.20      3.41 o
   4  10   7       33.34       33.54      2.58 o
   5  10   7       28.52       36.33      2.80 o
   6  10   7       29.45       38.68      2.89 o
   7  10   7        1.39        5.43      3.02 o
  -7  11   7        4.97        1.40      3.45 o
  -6  11   7       23.44       26.17      3.47 o
  -5  11   7        1.83        0.70      3.12 o
  -4  11   7        0.35        0.30      2.03 o
  -3  11   7        0.02        4.98      2.77 o
  -2  11   7        0.63        3.50      1.68 o
  -1  11   7        1.85        2.94      2.10 o
   0  11   7       39.43       38.76      3.28 o
   1  11   7       17.08       11.30      2.66 o
   2  11   7       20.38       25.46      3.07 o
   3  11   7       93.27       92.13      4.80 o
   4  11   7       38.01       44.47      3.99 o
   5  11   7        8.26        6.35      2.87 o
   6  11   7        7.43       11.64      2.95 o
  -6  12   7        1.20        0.60      3.67 o
  -5  12   7        2.89        6.40      2.84 o
  -4  12   7        0.00       -0.53      2.10 o
  -3  12   7        0.53        1.19      2.10 o
  -2  12   7        1.39        1.30      2.03 o
  -1  12   7        1.74       -0.33      2.45 o
   0  12   7       15.15       14.55      2.87 o
   1  12   7      131.53      162.29      6.25 o
   2  12   7       15.16       18.14      3.85 o
   3  12   7        2.21        2.63      2.45 o
   4  12   7        4.56       10.82      3.86 o
   5  12   7        2.48        1.80      2.84 o
  -4  13   7        1.17       -3.45      3.45 o
  -3  13   7        7.26        9.42      3.95 o
  -2  13   7        0.42       -2.77      3.13 o
  -1  13   7        0.06        0.77      2.87 o
   0  13   7       13.90       21.40      3.37 o
   1  13   7       10.93        8.75      3.07 o
   2  13   7       87.56       90.26     12.91 o
   3  13   7        7.24       12.04      3.28 o
 -12   0   8        3.08        5.12      3.12 o
 -11   0   8        6.32        5.31      5.23 o
 -10   0   8        0.55       -0.82      2.42 o
  -9   0   8       59.55       58.40      4.36 o
  -8   0   8      478.39      519.97     16.05 o
  -7   0   8      182.41      175.87      6.54 o
  -6   0   8     1647.76     1584.94     38.11 o
  -5   0   8     2860.60     2737.36     33.54 o
  -4   0   8     2363.39     2216.07     29.80 o
  -3   0   8      422.59      424.83      5.81 o
  -2   0   8     2594.85     2569.36     26.83 o
  -1   0   8      163.18      173.20      3.12 o
   0   0   8     1124.75     1192.79     15.35 o
   1   0   8     1975.42     2194.28     35.70 o
   2   0   8     2216.76     2168.75     30.65 o
   3   0   8      982.60      919.30     12.29 o
   4   0   8      695.00      651.32     12.53 o
   5   0   8      755.51      780.73     14.79 o
   6   0   8      432.03      388.12     10.47 o
   7   0   8      108.51      129.76      9.07 o
   8   0   8      698.15      738.55     23.73 o
   9   0   8       13.77       18.14      4.88 o
  10   0   8       17.27       30.69      6.98 o
  11   0   8        1.15        0.00      5.58 o
 -11   1   8        1.92        0.21      2.11 o
 -10   1   8        0.00       -1.22      1.68 o
  -9   1   8       73.62       62.35      3.13 o
  -8   1   8        0.79       -1.64      1.64 o
  -7   1   8        0.51       -0.52      1.46 o
  -6   1   8        0.54        1.59      2.75 o
  -5   1   8       34.48       35.49      1.86 o
  -4   1   8      632.88      661.18      6.96 o
  -3   1   8       88.34      112.13      2.11 o
  -2   1   8      218.07      213.97      2.78 o
  -1   1   8      995.71      941.11      9.01 o
   0   1   8      129.68      134.47      2.42 o
   1   1   8     1493.16     1577.83     13.90 o
   2   1   8      181.34      178.68      2.96 o
   3   1   8        6.50        7.14      0.88 o
   4   1   8      878.32      815.55      9.05 o
   5   1   8      292.60      274.50      4.98 o
   6   1   8        5.40        2.79      1.60 o
   7   1   8       85.21       74.33      4.93 o
   8   1   8       41.44       40.98      6.98 o
   9   1   8       14.42       13.48      4.53 o
  10   1   8        1.67       -0.91      3.18 o
  11   1   8        0.10       -3.45      3.45 o
 -11   2   8        0.28       -1.23      1.74 o
 -10   2   8       11.39        6.92      2.01 o
  -9   2   8       16.01       12.72      2.16 o
  -8   2   8       25.09       20.71      1.98 o
  -7   2   8        1.71        1.56      1.21 o
  -6   2   8       67.69       70.03      3.67 o
  -5   2   8       84.29       74.36      2.97 o
  -4   2   8      147.37      159.19      3.43 o
  -3   2   8       47.53       50.21      1.65 o
  -2   2   8      508.47      561.66      5.76 o
  -1   2   8        7.41        7.07      0.72 o
   0   2   8        7.84        4.19      0.62 o
   1   2   8      360.97      390.98      5.72 o
   2   2   8       32.73       27.34      1.35 o
   3   2   8      463.37      476.51      6.01 o
   4   2   8       49.82       42.15      1.70 o
   5   2   8        0.82        1.61      1.51 o
   6   2   8       59.26       57.47      3.28 o
   7   2   8      180.58      176.39      5.52 o
   8   2   8       50.34       46.96     11.16 o
   9   2   8        3.85        2.09      2.96 o
  10   2   8        0.02       -1.99      3.18 o
  11   2   8        1.05       -0.84      7.32 o
 -11   3   8        6.42        6.17      2.28 o
 -10   3   8        0.50       -0.92      1.71 o
  -9   3   8       10.34        9.19      1.72 o
  -8   3   8       25.40       18.04      2.01 o
  -7   3   8       13.59        9.50      1.56 o
  -6   3   8       54.21       54.34      2.34 o
  -5   3   8       10.46       11.61      1.88 o
  -4   3   8      434.41      455.21      6.00 o
  -3   3   8       51.81       70.29      2.70 o
  -2   3   8       31.54       37.42      1.26 o
  -1   3   8      159.05      186.31      2.70 o
   0   3   8      917.45      957.68      9.96 o
   1   3   8     6144.38     6797.95     55.91 o
   2   3   8      213.33      247.25      3.21 o
   3   3   8        3.78        4.56      0.79 o
   4   3   8       21.09       22.84      1.91 o
   5   3   8       26.61       22.49      1.75 o
   6   3   8        8.28        7.22      1.71 o
   7   3   8       44.91       46.16      3.17 o
   8   3   8        6.79        2.79      3.18 o
   9   3   8        1.84        3.14      3.45 o
  10   3   8       16.11       20.32      4.44 o
  11   3   8        2.13        6.98      5.58 o
 -11   4   8        4.86        4.64      2.72 o
 -10   4   8        7.56        7.80      2.12 o
  -9   4   8        0.68       -0.69      1.49 o
  -8   4   8       21.60       24.99      2.05 o
  -7   4   8      100.88      102.54      3.26 o
  -6   4   8      285.77      293.81      4.95 o
  -5   4   8      321.45      299.46      4.88 o
  -4   4   8       26.37       28.22      1.30 o
  -3   4   8      484.97      540.76      5.90 o
  -2   4   8        3.92        0.00      0.63 o
  -1   4   8       23.49       24.35      1.07 o
   0   4   8      698.15      727.81      7.30 o
   1   4   8       43.24       51.63      2.76 o
   2   4   8       15.19       16.77      1.16 o
   3   4   8        4.74        3.26      0.81 o
   4   4   8       69.95       70.83      3.34 o
   5   4   8        1.03        1.16      1.33 o
   6   4   8       12.65       13.86      1.75 o
   7   4   8       41.21       43.29      3.28 o
   8   4   8      264.28      264.97     11.86 o
   9   4   8       29.02       30.70      4.53 o
  10   4   8        7.99        8.02      4.53 o
 -11   5   8        3.84       -2.33      2.89 o
 -10   5   8        1.28        0.79      1.75 o
  -9   5   8        0.50       -1.40      1.40 o
  -8   5   8       16.35       17.72      2.54 o
  -7   5   8       68.67       67.62      3.30 o
  -6   5   8        9.64       10.64      1.45 o
  -5   5   8        7.91        9.04      1.41 o
  -4   5   8       74.32       69.78      2.51 o
  -3   5   8       68.67       73.77      2.20 o
  -2   5   8       72.60       66.95      1.98 o
  -1   5   8        0.45        4.27      0.98 o
   0   5   8        4.17        5.47      0.98 o
   1   5   8        1.43        2.03      0.87 o
   2   5   8       63.18       75.00      2.26 o
   3   5   8        0.24        1.23      1.09 o
   4   5   8       23.32       24.29      1.83 o
   5   5   8        9.19        8.79      1.69 o
   6   5   8       39.30       33.07      2.30 o
   7   5   8       85.52       70.12      6.83 o
   8   5   8        7.03       13.16      3.84 o
   9   5   8       21.81       22.20      4.41 o
  10   5   8        3.20        8.22      3.17 o
 -10   6   8       11.95       16.41      2.61 o
  -9   6   8        4.09        4.25      2.16 o
  -8   6   8        0.00        2.31      1.38 o
  -7   6   8        2.10        2.50      1.68 o
  -6   6   8        0.77       -0.32      1.24 o
  -5   6   8       61.03       56.87      2.67 o
  -4   6   8        1.36        2.52      1.42 o
  -3   6   8        0.06       -0.92      1.27 o
  -2   6   8        3.31        1.69      1.21 o
  -1   6   8        1.31        2.64      2.27 o
   0   6   8       41.05       31.58      1.77 o
   1   6   8      118.25      123.67      3.44 o
   2   6   8      294.02      299.14      5.74 o
   3   6   8        0.04       -0.43      1.65 o
   4   6   8        0.33       -0.89      1.66 o
   5   6   8       52.65       46.51      3.32 o
   6   6   8        0.61       -0.70      1.39 o
   7   6   8        2.03        0.99      1.53 o
   8   6   8        3.71        3.81      1.93 o
   9   6   8        0.12        2.42      2.87 o
  10   6   8        0.00        2.79      5.58 o
 -10   7   8       15.38       14.49      2.72 o
  -9   7   8        0.32        2.98      2.01 o
  -8   7   8        0.64       -2.35      2.35 o
  -7   7   8       14.80       11.67      2.61 o
  -6   7   8      104.01      110.63      3.87 o
  -5   7   8      143.12      134.08      4.08 o
  -4   7   8       26.57       22.93      2.12 o
  -3   7   8        0.02       -0.93      1.42 o
  -2   7   8      143.33      129.51      3.79 o
  -1   7   8      196.96      177.79      4.23 o
   0   7   8      106.87      115.31      4.23 o
   1   7   8     3198.73     3088.88     34.44 o
   2   7   8      257.30      240.26      4.57 o
   3   7   8        6.97        3.94      1.63 o
   4   7   8        7.22        8.28      1.75 o
   5   7   8        0.00        0.54      1.41 o
   6   7   8       12.48       11.93      2.05 o
   7   7   8        4.36        4.81      1.73 o
   8   7   8       21.90       17.71      3.06 o
   9   7   8        0.14        1.40      3.49 o
  -9   8   8        0.63       -2.00      2.00 o
  -8   8   8        1.25       -2.50      2.50 o
  -7   8   8        1.88       -0.18      1.58 o
  -6   8   8        2.10        1.49      1.80 o
  -5   8   8       53.53       54.54      3.73 o
  -4   8   8        0.13       -0.94      1.51 o
  -3   8   8        0.36       -2.14      2.32 o
  -2   8   8      242.21      232.15      5.37 o
  -1   8   8      218.18      207.83      4.83 o
   0   8   8     1226.44     1183.50     15.09 o
   1   8   8      569.05      537.76      8.51 o
   2   8   8      667.65      647.99      9.90 o
   3   8   8       88.40       85.29      3.36 o
   4   8   8        1.81        1.45      1.39 o
   5   8   8       21.99       20.88      2.16 o
   6   8   8       23.49       18.86      2.16 o
   7   8   8        2.87        3.57      1.91 o
   8   8   8        6.39        6.89      2.46 o
  -9   9   8       11.22       12.14      3.66 o
  -8   9   8        3.14        4.11      3.17 o
  -7   9   8        9.38        9.95      2.30 o
  -6   9   8       15.56       12.91      2.22 o
  -5   9   8        4.24        3.20      1.80 o
  -4   9   8       13.16       12.33      2.32 o
  -3   9   8        4.74        5.76      1.75 o
  -2   9   8       15.06       16.10      2.16 o
  -1   9   8       60.12       59.73      3.22 o
   0   9   8      117.71      116.61      3.77 o
   1   9   8       14.11       14.06      1.95 o
   2   9   8      190.33      195.66      4.42 o
   3   9   8       16.35       18.51      2.01 o
   4   9   8       44.14       39.19      2.58 o
   5   9   8        0.00       -0.47      1.48 o
   6   9   8       12.69       11.63      2.16 o
   7   9   8        0.62       -0.14      1.84 o
   8   9   8        0.00        1.40      2.32 o
  -8  10   8       18.27       16.44      6.84 o
  -7  10   8       14.56       14.79      2.50 o
  -6  10   8        3.24        4.31      2.16 o
  -5  10   8      103.74      112.09      4.47 o
  -4  10   8       88.20       77.95      3.81 o
  -3  10   8       72.18       70.48      3.52 o
  -2  10   8       26.71       24.03      2.40 o
  -1  10   8        0.80        0.66      2.11 o
   0  10   8        5.17        2.74      1.59 o
   1  10   8        9.30        9.44      1.91 o
   2  10   8        0.77        6.98      1.65 o
   3  10   8       72.02       76.12      3.41 o
   4  10   8       21.40       18.11      2.41 o
   5  10   8        0.42       -1.75      1.75 o
   6  10   8       34.58       41.46      2.99 o
   7  10   8        1.74        5.44      2.53 o
  -7  11   8        1.06       -1.23      3.03 o
  -6  11   8       21.80       26.39      3.73 o
  -5  11   8       13.98        9.80      3.02 o
  -4  11   8       20.89       18.11      2.67 o
  -3  11   8       15.90       17.31      2.47 o
  -2  11   8       21.64       23.56      2.52 o
  -1  11   8        0.08       -1.64      1.64 o
   0  11   8       34.62       32.68      2.59 o
   1  11   8      176.61      190.25      5.24 o
   2  11   8        2.03        3.55      2.84 o
   3  11   8        1.75       -1.89      2.03 o
   4  11   8       59.66       65.79      4.51 o
   5  11   8        1.09       -2.35      2.35 o
   6  11   8        0.64       -2.84      2.84 o
  -5  12   8       37.81       38.19      3.79 o
  -4  12   8        2.64        3.00      2.53 o
  -3  12   8        5.11        1.52      2.45 o
  -2  12   8        4.79        7.23      2.53 o
  -1  12   8        2.10        1.64      2.45 o
   0  12   8      223.03      274.17     13.32 o
   1  12   8       12.77       12.71      2.94 o
   2  12   8        8.27        9.73      5.23 o
   3  12   8       41.58       34.61      3.68 o
   4  12   8        4.75        6.86      3.26 o
   5  12   8        0.96        2.84      2.96 o
  -3  13   8       21.28       29.45      4.93 o
  -2  13   8       13.86       21.76      4.67 o
  -1  13   8       26.64       37.57      3.79 o
   0  13   8        7.20       17.71      3.68 o
   1  13   8        0.03        5.18      3.05 o
   2  13   8        0.00        2.46      4.88 o
   3  13   8        3.74        2.79      5.58 o
 -11   1   9        4.57        4.36      2.16 o
 -10   1   9       10.82       12.44      2.22 o
  -9   1   9       47.36       48.30      4.03 o
  -8   1   9       52.81       58.74      2.95 o
  -7   1   9       45.23       46.74      2.73 o
  -6   1   9        0.03       -0.95      1.19 o
  -5   1   9     1135.72     1125.82     11.09 o
  -4   1   9       35.13       37.17      1.33 o
  -3   1   9      104.05       93.23      1.44 o
  -2   1   9      152.72      149.06      2.34 o
  -1   1   9      166.17      156.56      2.31 o
   0   1   9       92.01      120.23      2.12 o
   1   1   9      339.48      349.94      4.70 o
   2   1   9       16.42       21.27      0.84 o
   3   1   9      147.42      134.44      2.61 o
   4   1   9      112.69      106.66      2.41 o
   5   1   9      764.64      714.15      9.98 o
   6   1   9       81.58       82.84      3.88 o
   7   1   9       86.97       84.57      4.97 o
   8   1   9       11.01       12.38      3.84 o
   9   1   9        0.13       -1.40      4.19 o
  10   1   9        0.09       -2.44      2.96 o
  11   1   9       14.33        7.67      4.44 o
 -11   2   9       22.14       24.56      2.87 o
 -10   2   9        2.84        4.24      1.83 o
  -9   2   9        3.32        1.29      1.68 o
  -8   2   9        0.01       -0.18      1.34 o
  -7   2   9       12.59       13.04      1.56 o
  -6   2   9      132.37      139.31      3.48 o
  -5   2   9        9.02        9.07      0.99 o
  -4   2   9       16.45       19.78      1.19 o
  -3   2   9        0.13        3.41      0.58 o
  -2   2   9      431.42      433.23      4.84 o
  -1   2   9     1872.09     2027.90     19.34 o
   0   2   9      329.69      347.02      4.53 o
   1   2   9      688.32      807.13     13.18 o
   2   2   9        0.96        0.48      0.53 o
   3   2   9       22.72       22.42      1.24 o
   4   2   9        0.49       -0.67      0.79 o
   5   2   9       13.00       16.21      1.62 o
   6   2   9        0.00       -1.33      4.75 o
   7   2   9      143.43      150.31      6.49 o
   8   2   9        6.65        8.64      3.18 o
   9   2   9        4.11        7.99      3.18 o
  10   2   9        4.01        3.49      3.45 o
 -11   3   9       11.84        9.62      2.32 o
 -10   3   9       19.11       21.14      2.42 o
  -9   3   9       10.24        8.42      1.86 o
  -8   3   9        3.88        0.00      1.34 o
  -7   3   9       23.78       25.83      2.30 o
  -6   3   9       88.04       83.09      2.86 o
  -5   3   9       15.57       10.57      1.34 o
  -4   3   9        9.98       11.28      1.16 o
  -3   3   9      217.45      233.13      2.97 o
  -2   3   9       71.77       78.60      1.79 o
  -1   3   9      132.18      137.23      2.36 o
   0   3   9      582.15      602.56      7.02 o
   1   3   9        5.03        8.48      0.74 o
   2   3   9      255.23      265.48      3.48 o
   3   3   9        5.38        9.67      0.96 o
   4   3   9       58.95       51.66      2.40 o
   5   3   9        0.12       -0.84      1.22 o
   6   3   9       49.34       44.10      2.95 o
   7   3   9        6.09        6.19      2.10 o
   8   3   9        1.58       -2.68      2.68 o
   9   3   9       58.37       64.78      5.66 o
  10   3   9       16.29       19.27      4.44 o
 -11   4   9        6.18        7.91      2.38 o
 -10   4   9        7.80        6.46      2.16 o
  -9   4   9       14.50       11.31      1.92 o
  -8   4   9       11.13        7.26      1.91 o
  -7   4   9       38.82       37.37      2.16 o
  -6   4   9       14.94       17.39      1.67 o
  -5   4   9        0.81        0.02      1.26 o
  -4   4   9       45.11       48.94      3.03 o
  -3   4   9      204.49      217.38      3.22 o
  -2   4   9        0.55        1.01      0.99 o
  -1   4   9       42.29       42.91      1.49 o
   0   4   9        2.65        2.20      0.54 o
   1   4   9       94.84      100.26      3.25 o
   2   4   9       29.16       30.80      1.21 o
   3   4   9        0.62        0.74      0.95 o
   4   4   9        3.13        0.11      1.41 o
   5   4   9       19.25       17.14      1.75 o
   6   4   9       49.16       50.92      3.28 o
   7   4   9       86.24       86.89      4.20 o
   8   4   9        8.79        7.92      2.35 o
   9   4   9        1.05       -2.96      2.96 o
  10   4   9        1.70        3.84      3.45 o
 -11   5   9        6.94        5.45      3.52 o
 -10   5   9        0.69       -1.53      1.53 o
  -9   5   9        1.09       -0.10      1.59 o
  -8   5   9        1.28       -1.02      1.31 o
  -7   5   9      274.99      258.72      6.40 o
  -6   5   9       22.82       25.62      1.71 o
  -5   5   9      342.09      338.04      5.34 o
  -4   5   9        5.42        2.82      1.60 o
  -3   5   9        0.17       -0.55      0.70 o
  -2   5   9        2.24        1.52      0.77 o
  -1   5   9       46.59       40.25      1.30 o
   0   5   9      139.19      121.64      2.18 o
   1   5   9       11.27       14.01      1.33 o
   2   5   9       69.19       70.50      2.25 o
   3   5   9      192.08      182.74      5.04 o
   4   5   9       19.78       18.07      1.83 o
   5   5   9       92.17       76.30      3.83 o
   6   5   9      334.93      283.30      6.03 o
   7   5   9        0.14        3.24      1.93 o
   8   5   9        9.35        7.07      2.35 o
   9   5   9        0.03        1.23      3.18 o
  10   5   9        0.86       -1.14      3.03 o
 -10   6   9        2.88        4.65      2.25 o
  -9   6   9        0.09       -1.68      1.68 o
  -8   6   9        3.18        2.72      2.01 o
  -7   6   9       13.37       15.99      2.87 o
  -6   6   9        2.54        1.03      1.50 o
  -5   6   9       31.13       32.04      3.42 o
  -4   6   9        9.39       10.10      1.64 o
  -3   6   9      116.24      108.67      6.04 o
  -2   6   9      121.93      111.21      3.01 o
  -1   6   9       15.65       17.31      1.41 o
   0   6   9        1.81        0.14      1.12 o
   1   6   9       48.14       43.45      1.89 o
   2   6   9       82.15       76.44      2.72 o
   3   6   9        1.84        1.27      1.33 o
   4   6   9       45.25       40.95      3.12 o
   5   6   9       67.35       58.74      3.12 o
   6   6   9        2.54        2.30      1.73 o
   7   6   9       30.54       24.35      4.09 o
   8   6   9       23.09       21.46      2.67 o
   9   6   9        0.69        3.50      2.96 o
 -10   7   9        0.53       -0.77      2.39 o
  -9   7   9        0.18       -1.60      1.93 o
  -8   7   9       15.23       19.38      3.17 o
  -7   7   9        1.90        1.92      1.59 o
  -6   7   9        5.07        4.82      1.73 o
  -5   7   9       42.40       38.12      2.58 o
  -4   7   9       10.35       12.86      1.84 o
  -3   7   9        2.39        3.17      1.71 o
  -2   7   9      185.84      183.62      4.49 o
  -1   7   9      233.05      224.05      4.93 o
   0   7   9     1936.10     1827.38     19.00 o
   1   7   9      448.43      416.76      7.29 o
   2   7   9        0.10       -1.27      1.27 o
   3   7   9      142.91      135.61      4.04 o
   4   7   9        4.10        3.29      1.54 o
   5   7   9       25.43       22.46      2.19 o
   6   7   9        9.55        6.57      2.42 o
   7   7   9        2.38        1.23      1.99 o
   8   7   9        0.41        0.43      3.72 o
   9   7   9       11.90        9.11      3.67 o
  -9   8   9        1.14        0.70      1.91 o
  -8   8   9        1.49        3.04      2.76 o
  -7   8   9        4.54        5.74      2.21 o
  -6   8   9       20.60       21.18      2.35 o
  -5   8   9       35.93       27.83      2.53 o
  -4   8   9      135.02      129.44      4.24 o
  -3   8   9       42.35       46.16      2.60 o
  -2   8   9        5.55        1.41      2.82 o
  -1   8   9     1206.64     1188.20     15.33 o
   0   8   9      440.38      438.13      6.83 o
   1   8   9       96.41       94.83      3.41 o
   2   8   9      260.96      259.34      4.93 o
   3   8   9        8.33        8.67      1.75 o
   4   8   9        0.05       -1.54      1.54 o
   5   8   9        5.23        8.04      1.80 o
   6   8   9        0.73        1.89      1.69 o
   7   8   9        0.21        2.09      1.83 o
   8   8   9        1.32        0.38      2.39 o
  -8   9   9        0.21       -2.45      2.45 o
  -7   9   9        0.32        1.41      1.96 o
  -6   9   9        3.80        2.40      1.92 o
  -5   9   9        1.49       -0.03      1.91 o
  -4   9   9       16.42       14.78      2.16 o
  -3   9   9       16.85       12.20      2.12 o
  -2   9   9      285.06      282.18      6.13 o
  -1   9   9      116.87      115.38      4.16 o
   0   9   9      819.22      786.50     11.38 o
   1   9   9       16.85       19.15      1.92 o
   2   9   9       46.64       48.20      2.83 o
   3   9   9        5.40        0.84      1.64 o
   4   9   9       59.96       64.66      3.24 o
   5   9   9       37.03       33.28      2.83 o
   6   9   9       12.23       16.37      2.47 o
   7   9   9        7.69       10.68      3.08 o
   8   9   9       24.61       37.20      4.36 o
  -8  10   9        5.03        5.32      3.58 o
  -7  10   9        6.48       12.74      2.45 o
  -6  10   9       90.93       97.15      4.39 o
  -5  10   9       34.50       32.77      2.97 o
  -4  10   9       80.45       79.46      3.76 o
  -3  10   9       43.86       42.04      3.04 o
  -2  10   9        1.27       -0.45      3.12 o
  -1  10   9       87.29       85.37      3.54 o
   0  10   9        0.57        0.06      2.32 o
   1  10   9        6.19        4.40      1.57 o
   2  10   9       25.76       27.20      2.53 o
   3  10   9        0.08        1.31      1.75 o
   4  10   9        1.51        2.58      1.75 o
   5  10   9       27.62       30.90      2.72 o
   6  10   9       13.96       18.32      2.53 o
   7  10   9       22.73       38.09      3.58 o
  -7  11   9        1.14       -0.80      2.96 o
  -6  11   9        6.48        6.42      2.61 o
  -5  11   9        1.38       -1.93      1.93 o
  -4  11   9        0.53       -2.17      2.52 o
  -3  11   9        0.06        1.32      1.87 o
  -2  11   9       53.17       54.13      3.24 o
  -1  11   9       29.51       26.17      2.60 o
   0  11   9       48.41       45.62      2.89 o
   1  11   9       49.17       45.50      2.77 o
   2  11   9       39.86       38.61      2.89 o
   3  11   9        2.03       -0.07      1.64 o
   4  11   9       25.53       27.80      3.42 o
   5  11   9        0.27       -0.62      1.96 o
   6  11   9        3.49        5.86      5.58 o
  -5  12   9        0.50       -2.13      3.13 o
  -4  12   9        3.06        1.28      2.61 o
  -3  12   9        0.55       -1.47      2.35 o
  -2  12   9        1.26        3.77      2.45 o
  -1  12   9        7.57        7.00      2.53 o
   0  12   9       12.43       13.93      2.87 o
   1  12   9       12.36       20.83      3.17 o
   2  12   9        4.10        2.83      2.66 o
   3  12   9        7.04       11.11      2.95 o
   4  12   9        1.63        1.19      2.42 o
  -3  13   9       10.14       10.42      4.17 o
  -2  13   9       18.75       23.41      4.93 o
  -1  13   9        1.31        1.83      7.67 o
   0  13   9       87.86      115.28      8.72 o
   1  13   9       15.68       36.80      5.58 o
   2  13   9        1.27        2.28      3.67 o
 -11   0  10        2.02       -2.79      2.79 o
 -10   0  10       15.05       10.56      3.35 o
  -9   0  10       68.47       56.79      4.51 o
  -8   0  10      150.91      147.42      6.19 o
  -7   0  10     1450.26     1351.84     47.17 o
  -6   0  10      666.24      618.45     13.02 o
  -5   0  10     1206.20     1261.15     18.00 o
  -4   0  10      105.19       94.23      2.15 o
  -3   0  10      700.25      699.21      8.80 o
  -2   0  10     1234.14     1272.20     14.49 o
  -1   0  10     2245.15     2264.88     24.08 o
   0   0  10     1844.41     2017.05     35.81 o
   1   0  10      670.03      704.13     13.41 o
   2   0  10      109.86      126.83      3.17 o
   3   0  10       67.45       56.70      5.31 o
   4   0  10      780.20      718.28     14.01 o
   5   0  10      110.76      115.52      5.02 o
   6   0  10     4734.32     4712.26     70.66 o
   7   0  10      216.79      228.15     12.56 o
   8   0  10       22.34       23.02      5.58 o
   9   0  10        1.91        0.70      4.19 o
  10   0  10        0.55        2.09      4.88 o
 -11   1  10        0.34        1.05      2.11 o
 -10   1  10        0.89        2.47      1.74 o
  -9   1  10        6.51        7.77      2.21 o
  -8   1  10        0.27        1.12      1.69 o
  -7   1  10       11.54        7.83      2.01 o
  -6   1  10      156.99      156.49      8.57 o
  -5   1  10       74.13       69.01      1.86 o
  -4   1  10       75.94       78.71      2.00 o
  -3   1  10        0.03       -0.41      0.41 o
  -2   1  10       20.33       23.01      1.07 o
  -1   1  10        2.08       -0.50      0.50 o
   0   1  10       31.97       33.24      1.26 o
   1   1  10        4.90       10.41      0.83 o
   2   1  10       99.83       88.57      1.69 o
   3   1  10      131.18      137.68      3.33 o
   4   1  10        1.92        2.22      0.81 o
   5   1  10      292.35      269.99      5.52 o
   6   1  10       62.97       86.88      4.94 o
   7   1  10       54.33       61.16      5.31 o
   8   1  10        5.32        4.53      3.14 o
   9   1  10        0.00        0.70      2.96 o
  10   1  10        0.05       -3.18      3.18 o
 -11   2  10        0.00       -0.69      2.01 o
 -10   2  10        0.11        0.93      1.76 o
  -9   2  10        1.59       -1.14      2.01 o
  -8   2  10        2.72        1.11      1.49 o
  -7   2  10       96.86       90.74      3.18 o
  -6   2  10       36.36       36.88      2.52 o
  -5   2  10        8.73        5.00      1.30 o
  -4   2  10        0.42        0.55      0.86 o
  -3   2  10       28.32       29.75      1.21 o
  -2   2  10       27.80       31.38      1.24 o
  -1   2  10      400.80      421.51      4.85 o
   0   2  10      336.65      326.48      4.63 o
   1   2  10       46.08       57.30      2.41 o
   2   2  10        4.09        4.12      0.61 o
   3   2  10       29.14       21.17      1.27 o
   4   2  10       12.41       13.10      1.24 o
   5   2  10       90.70       82.50      4.73 o
   6   2  10       78.21       80.99      3.96 o
   7   2  10      138.43      153.53      5.54 o
   8   2  10       26.92       29.15      3.95 o
   9   2  10        8.00        4.05      3.67 o
  10   2  10       12.72       15.69      4.44 o
 -11   3  10        9.36       12.17      2.50 o
 -10   3  10        0.10        1.61      1.83 o
  -9   3  10        2.25       -0.57      1.71 o
  -8   3  10        9.18        5.85      1.65 o
  -7   3  10       10.89        9.16      1.68 o
  -6   3  10        0.34       -0.43      0.92 o
  -5   3  10       56.76       58.17      2.13 o
  -4   3  10      124.05      126.56      2.87 o
  -3   3  10       15.38       13.39      0.89 o
  -2   3  10      267.82      312.34      4.04 o
  -1   3  10     1973.49     2184.16     19.27 o
   0   3  10     2789.62     2954.93     27.83 o
   1   3  10      221.68      223.18      3.44 o
   2   3  10       32.10       35.56      1.30 o
   3   3  10       48.52       46.61      1.89 o
   4   3  10        0.36       -0.99      0.99 o
   5   3  10      205.50      214.94      4.79 o
   6   3  10      142.87      150.37      5.21 o
   7   3  10        5.47        7.37      2.03 o
   8   3  10       53.85       55.22      4.96 o
   9   3  10        0.19        2.20      3.18 o
  10   3  10        7.71        7.32      3.95 o
 -11   4  10        7.56        9.87      2.42 o
 -10   4  10       10.34        9.81      2.05 o
  -9   4  10        6.63        5.29      1.86 o
  -8   4  10        4.91        2.41      1.56 o
  -7   4  10      163.39      158.71      4.07 o
  -6   4  10        3.06        1.48      1.12 o
  -5   4  10       38.29       38.85      1.98 o
  -4   4  10       28.92       28.32      1.69 o
  -3   4  10       51.97       53.36      1.71 o
  -2   4  10      187.92      184.61      3.00 o
  -1   4  10        0.13       -0.78      0.78 o
   0   4  10      286.62      294.92      4.32 o
   1   4  10       25.84       25.88      1.13 o
   2   4  10        0.29       -0.80      0.80 o
   3   4  10       26.46       21.18      1.31 o
   4   4  10       28.94       18.82      1.75 o
   5   4  10        9.64       11.64      1.69 o
   6   4  10      571.69      512.96     25.49 o
   7   4  10       10.87        9.85      2.45 o
   8   4  10        0.28       -1.04      1.93 o
   9   4  10       33.94       35.59      4.93 o
  10   4  10        0.80       -3.39      4.19 o
 -10   5  10       15.62       15.68      2.38 o
  -9   5  10       24.88       33.51      2.59 o
  -8   5  10        0.24        0.66      1.47 o
  -7   5  10        5.30        8.67      1.69 o
  -6   5  10       76.07       73.96      2.77 o
  -5   5  10       62.24       67.87      2.56 o
  -4   5  10       15.01       12.05      1.31 o
  -3   5  10        5.44        4.85      0.86 o
  -2   5  10       22.32       24.36      1.74 o
  -1   5  10       80.58       77.66      2.38 o
   0   5  10      192.35      194.11      3.64 o
   1   5  10      224.41      210.73      3.11 o
   2   5  10        0.28       -0.90      0.90 o
   3   5  10        3.81        2.27      1.40 o
   4   5  10        7.36        7.44      1.63 o
   5   5  10      191.77      170.24      4.56 o
   6   5  10        1.20        6.18      2.03 o
   7   5  10       32.85       27.33      2.87 o
   8   5  10        0.52       -0.46      1.99 o
   9   5  10        0.58       -3.18      3.18 o
  10   5  10        0.12       -0.70      4.88 o
 -10   6  10        0.74       -0.22      2.08 o
  -9   6  10        0.02        0.68      1.83 o
  -8   6  10        3.35        4.31      1.87 o
  -7   6  10       52.13       52.22      2.99 o
  -6   6  10       10.07       10.97      1.91 o
  -5   6  10       47.43       49.21      2.58 o
  -4   6  10        0.01       -0.22      1.27 o
  -3   6  10        0.05       -0.90      1.28 o
  -2   6  10       63.31       56.49      2.34 o
  -1   6  10        1.09        0.35      1.24 o
   0   6  10        0.15        0.57      1.09 o
   1   6  10      251.57      230.66      4.37 o
   2   6  10       22.81       23.44      1.62 o
   3   6  10       34.34       31.65      2.25 o
   4   6  10        0.06       -0.54      1.39 o
   5   6  10       11.59       12.29      1.89 o
   6   6  10       23.42       15.06      2.12 o
   7   6  10        0.09        1.26      1.99 o
   8   6  10        0.03        0.13      2.10 o
   9   6  10        2.69        4.05      3.67 o
 -10   7  10        2.42        1.47      2.62 o
  -9   7  10        9.69        9.68      2.28 o
  -8   7  10        1.04        2.54      2.45 o
  -7   7  10        1.59       -1.64      1.64 o
  -6   7  10        0.17       -1.92      1.92 o
  -5   7  10       27.33       26.85      2.82 o
  -4   7  10      106.22      104.78      3.72 o
  -3   7  10      152.52      145.58      4.20 o
  -2   7  10      133.08      130.49      5.02 o
  -1   7  10     2870.63     2801.47     27.67 o
   0   7  10       30.17       29.74      2.16 o
   1   7  10      136.42      134.43      4.07 o
   2   7  10       83.07       86.02      2.98 o
   3   7  10        8.73        4.55      1.63 o
   4   7  10        0.12       -1.59      1.67 o
   5   7  10        3.10        4.94      1.73 o
   6   7  10        0.56       -1.63      1.63 o
   7   7  10       10.26       10.56      2.53 o
   8   7  10       14.19       16.93      2.95 o
   9   7  10        0.95        1.40      4.19 o
  -9   8  10        0.01       -0.91      3.38 o
  -8   8  10        0.10       -2.53      2.53 o
  -7   8  10        1.08        2.67      1.93 o
  -6   8  10        3.41        2.76      1.59 o
  -5   8  10       10.88       11.60      2.05 o
  -4   8  10       67.74       72.60      4.63 o
  -3   8  10       80.85       73.71      3.24 o
  -2   8  10       34.37       31.33      2.57 o
  -1   8  10      312.20      305.55      5.52 o
   0   8  10     1231.30     1172.25     13.60 o
   1   8  10        2.28        1.56      1.48 o
   2   8  10       18.00       18.12      2.12 o
   3   8  10       17.03       16.95      2.05 o
   4   8  10       80.08       78.34      3.46 o
   5   8  10        0.65        0.34      1.49 o
   6   8  10        5.67        8.52      2.27 o
   7   8  10       43.77       47.03      3.79 o
   8   8  10        5.97        5.43      2.53 o
  -8   9  10        5.26        1.99      3.17 o
  -7   9  10        0.04        0.42      1.84 o
  -6   9  10        1.57        2.82      2.01 o
  -5   9  10       33.88       36.95      2.89 o
  -4   9  10       29.35       27.86      2.53 o
  -3   9  10       35.74       43.79      2.89 o
  -2   9  10        5.42        4.62      1.75 o
  -1   9  10       53.41       50.76      2.59 o
   0   9  10      257.50      251.99      5.21 o
   1   9  10       31.95       30.69      2.37 o
   2   9  10       28.89       26.98      2.47 o
   3   9  10        0.70        0.12      1.63 o
   4   9  10        0.46       -0.76      1.59 o
   5   9  10        8.28        9.62      2.11 o
   6   9  10        3.37        4.93      2.12 o
   7   9  10        4.49        4.84      2.79 o
  -7  10  10       55.50       68.06      4.08 o
  -6  10  10       15.84       15.74      4.04 o
  -5  10  10       16.91       12.61      2.58 o
  -4  10  10       63.68       60.04      3.46 o
  -3  10  10        2.52       -0.08      2.62 o
  -2  10  10        2.30       -1.38      1.75 o
  -1  10  10       48.71       41.87      2.82 o
   0  10  10        0.87        0.31      1.52 o
   1  10  10        2.02        0.78      1.49 o
   2  10  10        0.00       -1.75      1.75 o
   3  10  10        2.03        1.78      1.75 o
   4  10  10       15.08       15.32      2.30 o
   5  10  10        0.00       -0.47      1.80 o
   6  10  10       54.84       64.08      3.66 o
  -6  11  10        0.37        2.08      2.21 o
  -5  11  10       18.91       21.53      3.42 o
  -4  11  10        5.13        2.92      2.16 o
  -3  11  10       16.90       11.04      2.45 o
  -2  11  10        3.38        4.74      2.12 o
  -1  11  10       28.93       31.19      2.78 o
   0  11  10       49.51       51.57      3.28 o
   1  11  10       58.56       59.49      3.31 o
   2  11  10       57.92       62.57      3.62 o
   3  11  10        1.11       -0.91      2.11 o
   4  11  10        3.56       -0.80      1.87 o
   5  11  10       61.31       77.54      4.04 o
  -5  12  10        8.87        2.71      4.17 o
  -4  12  10        0.01       -0.38      2.54 o
  -3  12  10       13.78       12.51      3.79 o
  -2  12  10       67.53       85.86      5.77 o
  -1  12  10       46.20       52.76      4.11 o
   0  12  10       77.31       82.48      6.89 o
   1  12  10       76.80       81.54      5.02 o
   2  12  10        0.50       -2.35      2.35 o
   3  12  10        0.10        0.78      2.45 o
   4  12  10        1.29       -0.70      4.88 o
  -2  13  10        0.60       -4.19      4.19 o
  -1  13  10        2.43       -3.18      3.18 o
   0  13  10        3.67        2.79      6.28 o
   1  13  10        0.07       -0.40      3.35 o
 -11   1  11        7.84        4.24      2.15 o
 -10   1  11        5.48        2.69      1.87 o
  -9   1  11       33.18       32.15      2.78 o
  -8   1  11       18.83       18.52      2.72 o
  -7   1  11      234.86      214.66      5.18 o
  -6   1  11      191.07      181.28      4.18 o
  -5   1  11        6.50        4.75      1.21 o
  -4   1  11       33.49       26.26      1.25 o
  -3   1  11       44.87       48.23      1.33 o
  -2   1  11      342.98      334.45      3.88 o
  -1   1  11      147.71      168.42      2.57 o
   0   1  11       27.64       28.08      1.66 o
   1   1  11      132.00      132.99      3.07 o
   2   1  11       63.72       76.10      1.69 o
   3   1  11       21.29       22.73      1.35 o
   4   1  11        0.83        4.50      3.11 o
   5   1  11      307.35      298.35      5.97 o
   6   1  11      401.73      373.98      7.84 o
   7   1  11        3.40        5.23      2.05 o
   8   1  11        0.02       -2.47      2.47 o
   9   1  11       26.52       28.12      7.32 o
  10   1  11        0.13        1.74      3.45 o
 -11   2  11        0.05       -1.58      2.21 o
 -10   2  11        1.18        3.41      1.90 o
  -9   2  11        0.74        0.13      1.81 o
  -8   2  11       43.24       31.96      2.30 o
  -7   2  11        0.38       -1.21      1.21 o
  -6   2  11       33.87       37.59      2.22 o
  -5   2  11        0.00       -0.55      0.94 o
  -4   2  11       26.32       26.26      1.40 o
  -3   2  11       56.64       62.92      1.61 o
  -2   2  11       93.32      104.72      2.11 o
  -1   2  11      580.16      623.45      6.62 o
   0   2  11     1264.93     1354.63     12.49 o
   1   2  11       43.67       38.44      1.21 o
   2   2  11      166.81      166.94      2.68 o
   3   2  11      295.97      274.55      4.44 o
   4   2  11       33.82       31.85      1.74 o
   5   2  11      310.44      278.51      7.25 o
   6   2  11      126.60      131.71      4.92 o
   7   2  11        8.36        9.88      2.49 o
   8   2  11        5.74        1.05      3.84 o
   9   2  11        0.00        1.07      4.19 o
  10   2  11        3.98        1.64      7.67 o
 -11   3  11        2.16        2.51      2.25 o
 -10   3  11        0.29       -0.30      2.21 o
  -9   3  11        6.09        5.73      1.67 o
  -8   3  11        2.36       -0.18      1.76 o
  -7   3  11        0.05        0.21      1.31 o
  -6   3  11        2.13        0.06      1.21 o
  -5   3  11       29.76       25.22      1.52 o
  -4   3  11        6.18        6.17      0.98 o
  -3   3  11       20.62       19.23      1.21 o
  -2   3  11       15.18       17.67      1.40 o
  -1   3  11      113.85      116.56      2.36 o
   0   3  11        8.72        8.48      0.89 o
   1   3  11       95.57       98.39      2.06 o
   2   3  11       79.03       81.44      1.92 o
   3   3  11       12.40       13.99      1.24 o
   4   3  11        1.81        2.20      1.15 o
   5   3  11      104.47       90.24      6.52 o
   6   3  11       25.95       22.03      2.66 o
   7   3  11       33.84       33.52      3.12 o
   8   3  11        0.78       -0.87      2.26 o
   9   3  11        7.29        5.86      3.67 o
  10   3  11        0.03        2.79      3.95 o
 -11   4  11        1.22       -0.91      2.12 o
 -10   4  11        0.14       -0.39      1.71 o
  -9   4  11        7.86       10.35      2.02 o
  -8   4  11        6.13        7.24      1.69 o
  -7   4  11        6.26        4.89      1.60 o
  -6   4  11        8.19        9.46      1.51 o
  -5   4  11       75.60       63.56      2.41 o
  -4   4  11        3.23        2.13      0.98 o
  -3   4  11       48.92       50.63      1.71 o
  -2   4  11       57.56       51.52      1.77 o
  -1   4  11       18.02       16.96      1.07 o
   0   4  11       50.38       50.98      2.24 o
   1   4  11        8.38        9.79      0.89 o
   2   4  11        0.70        1.06      0.78 o
   3   4  11       26.48       29.90      1.65 o
   4   4  11       17.26       20.05      1.89 o
   5   4  11       99.15       91.51      3.31 o
   6   4  11        1.80        3.11      1.85 o
   7   4  11        1.79        5.21      1.99 o
   8   4  11        1.25        2.27      2.10 o
   9   4  11       10.12        6.63      3.95 o
  10   4  11        0.86       -1.40      5.58 o
 -10   5  11        0.00       -1.25      1.93 o
  -9   5  11       28.10       19.59      2.20 o
  -8   5  11        0.00       -0.69      1.51 o
  -7   5  11      246.06      234.28      7.10 o
  -6   5  11      117.40      110.95      3.20 o
  -5   5  11       64.99       60.10      2.34 o
  -4   5  11       36.40       38.16      2.22 o
  -3   5  11       25.70       26.06      1.91 o
  -2   5  11        1.08       -1.08      1.08 o
  -1   5  11       64.73       60.86      2.21 o
   0   5  11        4.64        2.31      0.94 o
   1   5  11        6.91        5.84      1.16 o
   2   5  11        0.94        0.97      1.28 o
   3   5  11       68.39       68.85      2.89 o
   4   5  11       22.48       13.13      1.75 o
   5   5  11      152.64      137.47      4.20 o
   6   5  11      212.52      181.58      5.84 o
   7   5  11       71.18       57.80      3.79 o
   8   5  11        5.51        5.21      2.72 o
   9   5  11       14.67       11.82      4.17 o
 -10   6  11        7.44        7.91      2.42 o
  -9   6  11       17.06       12.53      2.53 o
  -8   6  11        3.83       -0.36      1.80 o
  -7   6  11        1.96        3.39      2.17 o
  -6   6  11        3.06        0.21      1.48 o
  -5   6  11       29.77       30.56      2.25 o
  -4   6  11      230.60      215.60      5.01 o
  -3   6  11       81.31       71.70      2.89 o
  -2   6  11        1.60       -1.40      1.40 o
  -1   6  11      382.08      371.29      5.72 o
   0   6  11       32.63       35.09      3.02 o
   1   6  11       40.01       32.24      1.84 o
   2   6  11        0.05       -1.32      2.21 o
   3   6  11        3.35        4.39      1.63 o
   4   6  11       32.78       27.79      2.22 o
   5   6  11       28.44       16.11      2.05 o
   6   6  11        6.50        3.39      1.93 o
   7   6  11        8.10        5.72      2.35 o
   8   6  11        0.28       -0.53      2.10 o
   9   6  11        1.97        6.28      4.88 o
  -9   7  11        0.99        0.72      2.12 o
  -8   7  11        0.32       -1.25      2.42 o
  -7   7  11       18.83       17.96      2.72 o
  -6   7  11        5.20        5.27      2.71 o
  -5   7  11        1.92        0.82      1.46 o
  -4   7  11       27.16       26.63      2.22 o
  -3   7  11      116.78      114.30      3.76 o
  -2   7  11      503.09      514.98      7.39 o
  -1   7  11      790.92      767.61      9.79 o
   0   7  11        0.23        1.43      1.41 o
   1   7  11      104.99       99.10      3.16 o
   2   7  11       19.78       18.28      2.05 o
   3   7  11       72.22       65.97      3.11 o
   4   7  11        1.66        1.42      1.51 o
   5   7  11        1.86        1.10      2.11 o
   6   7  11        0.08        2.23      1.69 o
   7   7  11       14.98       13.43      3.17 o
   8   7  11       17.02       24.11      3.31 o
  -9   8  11        2.48        0.77      2.20 o
  -8   8  11        0.24       -2.53      2.53 o
  -7   8  11        0.54        0.96      2.52 o
  -6   8  11        5.15       -0.62      1.84 o
  -5   8  11       85.92       85.81      3.66 o
  -4   8  11       56.43       47.16      2.89 o
  -3   8  11      282.55      259.41      5.92 o
  -2   8  11      328.31      324.12      6.59 o
  -1   8  11      134.32      126.13      3.71 o
   0   8  11      819.19      809.87     10.40 o
   1   8  11        5.94        3.00      1.47 o
   2   8  11       52.05       50.17      2.83 o
   3   8  11       43.17       44.75      2.83 o
   4   8  11        8.88        8.85      2.05 o
   5   8  11        0.60        2.02      1.75 o
   6   8  11        2.82        4.01      1.96 o
   7   8  11        1.30        3.01      2.26 o
   8   8  11        0.05        1.14      2.42 o
  -8   9  11        0.07       -0.70      3.07 o
  -7   9  11        4.50        4.01      2.29 o
  -6   9  11        2.29        0.43      2.21 o
  -5   9  11        1.07       -1.07      1.75 o
  -4   9  11        0.46       -0.83      1.56 o
  -3   9  11       10.29       15.33      3.22 o
  -2   9  11      199.31      200.64      5.18 o
  -1   9  11        0.44        1.94      1.45 o
   0   9  11       15.59       15.47      1.92 o
   1   9  11       26.85       26.20      2.06 o
   2   9  11       40.75       38.58      3.59 o
   3   9  11        0.06        0.32      1.91 o
   4   9  11        0.02       -1.45      1.45 o
   5   9  11        0.00       -0.04      1.75 o
   6   9  11        8.13       13.23      2.40 o
   7   9  11        3.31        4.94      2.84 o
  -7  10  11        6.83        3.66      3.07 o
  -6  10  11       58.34       62.13      3.87 o
  -5  10  11        5.73        9.09      2.40 o
  -4  10  11        5.42        6.82      2.46 o
  -3  10  11       31.19       29.82      2.76 o
  -2  10  11       40.33       47.52      3.16 o
  -1  10  11        0.43       -0.12      1.57 o
   0  10  11        0.24       -0.45      1.52 o
   1  10  11       91.36       90.83      3.79 o
   2  10  11       76.33       88.69      6.14 o
   3  10  11        4.96        3.21      1.80 o
   4  10  11        1.63        1.55      1.83 o
   5  10  11       80.03      104.41      4.36 o
   6  10  11       27.86       30.79      3.28 o
  -6  11  11        1.35       -0.73      2.41 o
  -5  11  11        0.01       -2.06      2.06 o
  -4  11  11       59.56       75.59      4.23 o
  -3  11  11        5.95        7.29      2.42 o
  -2  11  11        6.50        5.91      2.16 o
  -1  11  11        3.50        3.84      2.05 o
   0  11  11        7.54        4.06      1.77 o
   1  11  11        1.37       -0.98      1.80 o
   2  11  11       11.64       12.06      2.25 o
   3  11  11        0.00       -1.28      1.80 o
   4  11  11       25.18       26.26      2.89 o
   5  11  11        0.10       -0.55      2.03 o
  -4  12  11        2.76        5.01      4.17 o
  -3  12  11        0.00       -0.21      3.99 o
  -2  12  11       21.47       30.56      6.05 o
  -1  12  11       27.90       30.32      3.66 o
   0  12  11        1.94        6.18      3.35 o
   1  12  11        2.92        2.44      3.21 o
   2  12  11        2.67        1.74      2.53 o
   3  12  11        3.25        4.88      3.95 o
 -11   0  12        9.90       11.81      4.19 o
 -10   0  12        1.91       -0.47      3.49 o
  -9   0  12      272.26      233.75     10.12 o
  -8   0  12       32.78       22.16      3.49 o
  -7   0  12      560.42      557.10     14.66 o
  -6   0  12      883.19      835.97     25.14 o
  -5   0  12      117.87      111.88      4.11 o
  -4   0  12        3.28        8.23      1.11 o
  -3   0  12      415.35      408.47      6.17 o
  -2   0  12        0.16        1.95      1.05 o
  -1   0  12        2.02        1.67      0.82 o
   0   0  12      171.52      157.22      6.14 o
   1   0  12       98.38       93.40      3.10 o
   2   0  12      203.24      190.30      3.45 o
   3   0  12       64.24       63.21      8.37 o
   4   0  12     5270.04     4876.05     72.24 o
   5   0  12      451.29      396.82     10.04 o
   6   0  12        5.61        4.88      2.32 o
   7   0  12      165.40      159.53      6.54 o
   8   0  12        1.93        2.79      4.88 o
   9   0  12      118.42      142.31     11.16 o
  10   0  12        0.00       -0.70      5.58 o
 -11   1  12        0.08        0.12      2.16 o
 -10   1  12       16.17       18.47      2.92 o
  -9   1  12        0.92        0.97      1.59 o
  -8   1  12       84.24       78.76      3.55 o
  -7   1  12       23.06       23.60      3.12 o
  -6   1  12        3.01        1.47      1.83 o
  -5   1  12      353.90      345.67      5.71 o
  -4   1  12        5.66        7.19      0.91 o
  -3   1  12        1.49        1.40      0.65 o
  -2   1  12       81.90       72.71      2.15 o
  -1   1  12       12.28       14.07      1.09 o
   0   1  12      437.86      464.93      5.98 o
   1   1  12       21.38       17.93      1.22 o
   2   1  12        3.00        4.52      0.83 o
   3   1  12       92.22       85.32      2.28 o
   4   1  12        0.64       -2.90      2.90 o
   5   1  12      272.57      257.98      5.50 o
   6   1  12        0.00        2.21      1.75 o
   7   1  12       12.98       14.83      2.59 o
   8   1  12       38.35       33.80      4.67 o
   9   1  12        1.21        0.93      3.67 o
  10   1  12       11.86        9.42      4.44 o
 -11   2  12        2.16        1.14      1.96 o
 -10   2  12        0.88        1.10      1.60 o
  -9   2  12        0.28       -0.40      1.68 o
  -8   2  12        2.20        3.19      1.70 o
  -7   2  12       13.94       15.44      1.86 o
  -6   2  12        1.85        3.48      1.34 o
  -5   2  12       37.94       37.92      1.70 o
  -4   2  12      109.80      108.62      3.14 o
  -3   2  12        9.08        6.58      0.89 o
  -2   2  12        0.13        2.02      0.72 o
  -1   2  12       26.41       24.40      1.26 o
   0   2  12      469.41      495.59      5.67 o
   1   2  12       85.71       95.30      2.13 o
   2   2  12      177.95      187.32      2.97 o
   3   2  12       22.45       21.24      1.41 o
   4   2  12       99.97       92.49      4.11 o
   5   2  12      144.70      130.14      3.91 o
   6   2  12       96.91       99.07      4.51 o
   7   2  12       83.40       77.34      4.42 o
   8   2  12       20.13       23.06      4.12 o
   9   2  12        5.27        4.53      3.45 o
  10   2  12        0.12        1.40      5.58 o
 -11   3  12        0.05       -0.37      2.12 o
 -10   3  12        8.71        8.52      2.16 o
  -9   3  12        0.00       -1.36      1.40 o
  -8   3  12        4.30        3.68      1.69 o
  -7   3  12        2.71       -0.51      1.21 o
  -6   3  12       36.67       33.88      2.12 o
  -5   3  12       46.67       42.10      2.41 o
  -4   3  12       18.14       18.26      1.36 o
  -3   3  12      102.03      113.43      4.11 o
  -2   3  12     1383.72     1432.32     13.48 o
  -1   3  12      169.94      179.95      3.07 o
   0   3  12      195.33      202.98      3.15 o
   1   3  12       25.90       37.21      1.40 o
   2   3  12       15.45       11.00      1.24 o
   3   3  12      395.01      410.29      5.93 o
   4   3  12       75.71       68.87      2.91 o
   5   3  12        8.97       10.07      1.75 o
   6   3  12       25.73       18.27      2.45 o
   7   3  12        3.76        6.52      2.10 o
   8   3  12        0.59        0.30      2.56 o
   9   3  12        0.00       -2.84      2.84 o
  10   3  12        6.00        4.19      5.58 o
 -10   4  12        0.34       -0.85      1.78 o
  -9   4  12       17.43       13.86      2.16 o
  -8   4  12        8.10       11.54      1.92 o
  -7   4  12      123.81      123.68      3.89 o
  -6   4  12        3.63        1.09      1.34 o
  -5   4  12       21.56       27.10      2.03 o
  -4   4  12        2.08        1.43      0.98 o
  -3   4  12       94.91       92.46      2.64 o
  -2   4  12      646.71      640.72      7.12 o
  -1   4  12       12.88       12.67      1.07 o
   0   4  12      245.53      230.90      6.21 o
   1   4  12        4.78        8.59      0.89 o
   2   4  12        0.01       -0.40      0.87 o
   3   4  12      167.33      154.03      3.42 o
   4   4  12       66.63       45.14      2.53 o
   5   4  12       68.53       52.01      3.28 o
   6   4  12       30.30       26.81      4.35 o
   7   4  12       42.89       46.09      3.58 o
   8   4  12        0.02        0.56      2.83 o
   9   4  12        1.74       -2.49      3.35 o
 -10   5  12        1.41        2.51      2.35 o
  -9   5  12        1.32        0.05      1.84 o
  -8   5  12       19.23       15.32      2.61 o
  -7   5  12        6.37        8.63      2.01 o
  -6   5  12        8.51       11.39      1.74 o
  -5   5  12       88.04       87.01      3.23 o
  -4   5  12       84.18       87.08      3.24 o
  -3   5  12       76.22       74.75      2.83 o
  -2   5  12      213.24      201.25      3.92 o
  -1   5  12      214.91      203.89      4.00 o
   0   5  12        1.78        0.61      1.00 o
   1   5  12        6.48        7.75      1.24 o
   2   5  12       21.02       14.25      2.20 o
   3   5  12       29.80       26.60      2.17 o
   4   5  12        4.37        5.71      1.59 o
   5   5  12      152.38      132.19      5.01 o
   6   5  12       21.79       19.63      5.78 o
   7   5  12        0.21        1.09      2.26 o
   8   5  12        0.70       -0.61      2.26 o
   9   5  12        0.24       -2.36      3.49 o
 -10   6  12        0.14       -1.45      2.03 o
  -9   6  12        7.38        3.49      2.00 o
  -8   6  12        8.65       12.53      2.35 o
  -7   6  12       32.28       33.88      3.47 o
  -6   6  12        0.68        0.00      1.46 o
  -5   6  12        0.03       -0.91      1.42 o
  -4   6  12       23.72       29.41      2.22 o
  -3   6  12       54.15       48.97      2.58 o
  -2   6  12       59.22       60.18      3.65 o
  -1   6  12      330.09      319.88      5.90 o
   0   6  12      148.25      139.92      3.32 o
   1   6  12       41.21       36.94      1.98 o
   2   6  12       16.43       17.10      1.99 o
   3   6  12        7.96        5.58      2.01 o
   4   6  12        0.02       -0.78      1.63 o
   5   6  12       13.80       12.00      2.62 o
   6   6  12        2.51        0.98      1.93 o
   7   6  12        8.21        8.30      2.35 o
   8   6  12        0.00       -1.53      2.60 o
   9   6  12       10.19        5.58      4.88 o
  -9   7  12        3.38        0.39      3.52 o
  -8   7  12        1.22        0.59      1.85 o
  -7   7  12        6.90        4.62      2.53 o
  -6   7  12        1.01        1.37      1.84 o
  -5   7  12        0.97       -0.79      1.48 o
  -4   7  12      119.64      110.22      4.53 o
  -3   7  12      760.56      777.44     11.48 o
  -2   7  12      140.09      143.25      5.97 o
  -1   7  12       25.99       29.63      2.08 o
   0   7  12      313.67      303.14      7.99 o
   1   7  12        4.05        2.40      1.43 o
   2   7  12       34.35       33.82      3.12 o
   3   7  12        9.90       12.55      1.99 o
   4   7  12        5.30        4.64      1.69 o
   5   7  12        0.81       -0.97      1.59 o
   6   7  12        7.33        8.40      2.35 o
   7   7  12        0.00        1.00      2.03 o
   8   7  12       12.45       12.38      3.35 o
  -8   8  12        0.27        1.33      2.59 o
  -7   8  12        0.42        0.67      2.53 o
  -6   8  12        0.01        0.01      1.84 o
  -5   8  12       17.60       18.22      2.30 o
  -4   8  12        5.05        4.96      2.14 o
  -3   8  12       28.89       27.35      2.53 o
  -2   8  12      490.07      487.21      8.49 o
  -1   8  12      270.88      269.41      5.21 o
   0   8  12       46.07       44.87      2.59 o
   1   8  12       58.37       51.49      2.95 o
   2   8  12        0.40       -1.07      2.32 o
   3   8  12        0.75       -1.15      1.63 o
   4   8  12       36.28       29.49      3.32 o
   5   8  12      113.13      128.53      4.53 o
   6   8  12       10.54       13.20      2.76 o
   7   8  12        0.28        0.19      2.42 o
  -8   9  12        3.35        3.82      3.28 o
  -7   9  12       31.97       41.15      3.19 o
  -6   9  12       23.37       23.78      2.94 o
  -5   9  12        0.78       -1.70      2.32 o
  -4   9  12        0.95       -2.61      2.61 o
  -3   9  12       25.06       24.96      2.53 o
  -2   9  12       10.59       11.77      2.25 o
  -1   9  12       13.50       11.95      2.03 o
   0   9  12        0.62       -1.20      1.52 o
   1   9  12       20.66       22.27      2.40 o
   2   9  12       18.15       18.35      2.16 o
   3   9  12        5.52        4.48      1.80 o
   4   9  12        1.57        0.16      2.42 o
   5   9  12        0.09       -0.24      1.75 o
   6   9  12        8.71        8.46      2.84 o
   7   9  12        3.12       10.46      4.19 o
  -7  10  12        1.21        2.72      2.39 o
  -6  10  12       28.86       27.79      3.09 o
  -5  10  12        0.61       -1.69      2.12 o
  -4  10  12        5.83        5.36      2.12 o
  -3  10  12        2.19       -1.00      1.93 o
  -2  10  12        0.52       -0.53      1.99 o
  -1  10  12        8.51        5.20      2.05 o
   0  10  12        0.11       -0.66      1.52 o
   1  10  12        0.45       -1.69      1.69 o
   2  10  12        1.13       -1.11      1.75 o
   3  10  12        2.89        0.87      1.95 o
   4  10  12       39.47       56.09      9.44 o
   5  10  12       20.64       29.68      2.97 o
   6  10  12       32.64       44.26      4.67 o
  -6  11  12       16.08       17.44      4.88 o
  -5  11  12       19.91       21.72      3.04 o
  -4  11  12        0.08       -1.01      2.19 o
  -3  11  12        0.10       -1.44      2.12 o
  -2  11  12       27.26       30.33      3.11 o
  -1  11  12       18.13       20.07      2.53 o
   0  11  12        8.47        6.02      2.12 o
   1  11  12       18.56       17.54      2.53 o
   2  11  12       31.21       31.98      2.89 o
   3  11  12       33.64       39.35      3.09 o
   4  11  12        1.46        0.78      2.05 o
  -4  12  12        2.76       -1.25      3.17 o
  -3  12  12       66.19       73.72      5.06 o
  -2  12  12      130.38      160.97      5.59 o
  -1  12  12       41.60       46.30      3.49 o
   0  12  12       23.62       28.85      3.31 o
   1  12  12        1.57        3.39      3.64 o
   2  12  12        2.69       11.12      3.85 o
   3  12  12        6.29       12.19      4.17 o
 -11   1  13       10.32       12.48      2.67 o
 -10   1  13        0.67       -0.04      2.42 o
  -9   1  13       77.75       74.08      3.72 o
  -8   1  13       83.01       75.50      3.49 o
  -7   1  13        4.93        5.90      1.68 o
  -6   1  13       14.61       17.12      1.86 o
  -5   1  13      107.08      104.14      3.22 o
  -4   1  13      140.01      143.26      2.79 o
  -3   1  13       70.52       71.83      1.81 o
  -2   1  13        9.14        8.09      0.89 o
  -1   1  13       42.47       41.20      1.76 o
   0   1  13      297.27      300.79      4.61 o
   1   1  13      291.08      280.81      3.83 o
   2   1  13        3.07        5.34      0.84 o
   3   1  13      408.60      391.50      6.56 o
   4   1  13     2069.22     1961.35     22.77 o
   5   1  13        3.30        2.56      1.54 o
   6   1  13       11.83       12.35      1.95 o
   7   1  13        0.88       -0.50      2.03 o
   8   1  13        0.87        0.75      3.84 o
   9   1  13        0.43        1.05      3.84 o
 -11   2  13        0.42        0.99      2.25 o
 -10   2  13        2.49        0.12      1.93 o
  -9   2  13        0.58       -0.49      1.52 o
  -8   2  13       27.73       24.83      2.25 o
  -7   2  13        3.97        1.51      1.56 o
  -6   2  13       14.37       14.82      2.07 o
  -5   2  13       37.56       40.14      2.18 o
  -4   2  13        0.08        0.31      0.87 o
  -3   2  13      187.35      190.54      3.28 o
  -2   2  13      393.57      435.74      5.36 o
  -1   2  13      253.24      247.75      3.77 o
   0   2  13       24.69       26.92      1.31 o
   1   2  13       28.62       27.66      1.23 o
   2   2  13       15.75       15.82      1.29 o
   3   2  13       66.45       52.58      2.13 o
   4   2  13       31.17       27.91      3.62 o
   5   2  13       28.10       26.36      2.78 o
   6   2  13       37.03       35.80      2.41 o
   7   2  13       29.30       30.87      3.28 o
   8   2  13        1.24        0.43      2.10 o
   9   2  13        1.28        4.05      7.32 o
 -10   3  13        1.14        0.67      1.91 o
  -9   3  13        0.08       -1.43      1.43 o
  -8   3  13       13.69       12.60      2.02 o
  -7   3  13        1.26        0.00      1.38 o
  -6   3  13        6.04        5.94      1.57 o
  -5   3  13        3.26        2.66      1.13 o
  -4   3  13        6.12        5.07      1.21 o
  -3   3  13      259.80      265.37      4.60 o
  -2   3  13      507.98      497.15      5.92 o
  -1   3  13      308.51      300.04      4.31 o
   0   3  13       53.30       52.96      1.72 o
   1   3  13       17.58       18.52      1.13 o
   2   3  13       65.52       72.74      2.40 o
   3   3  13      138.26      118.46      3.03 o
   4   3  13      162.26      144.58      7.65 o
   5   3  13       99.94      102.01      3.60 o
   6   3  13        2.22        1.99      2.03 o
   7   3  13       45.45       40.95      3.90 o
   8   3  13        1.26        1.07      2.17 o
   9   3  13        3.30        3.62      3.85 o
 -10   4  13        4.42        6.02      2.09 o
  -9   4  13        0.18       -1.57      1.57 o
  -8   4  13        5.62        7.77      1.74 o
  -7   4  13       59.57       51.62      2.77 o
  -6   4  13       10.17       11.63      1.86 o
  -5   4  13        7.66        3.29      1.24 o
  -4   4  13        4.55        4.78      1.29 o
  -3   4  13       29.32       31.10      1.92 o
  -2   4  13       12.54       10.76      1.17 o
  -1   4  13        0.73        0.76      0.87 o
   0   4  13        6.17        4.68      0.91 o
   1   4  13       78.36       76.08      2.12 o
   2   4  13        0.56       -0.12      1.03 o
   3   4  13       35.58       38.16      2.28 o
   4   4  13        2.28        2.64      1.29 o
   5   4  13        3.73        3.17      1.93 o
   6   4  13        0.01       -1.60      1.60 o
   7   4  13       18.94       20.13      2.87 o
   8   4  13        1.10       -0.99      2.10 o
   9   4  13        1.60       -4.51      4.88 o
 -10   5  13        2.06        0.19      1.99 o
  -9   5  13       44.42       38.78      3.24 o
  -8   5  13       64.59       55.18      3.40 o
  -7   5  13      100.17      104.55      5.11 o
  -6   5  13       12.52       12.84      2.76 o
  -5   5  13       79.29       70.67      3.48 o
  -4   5  13        2.58        1.42      1.30 o
  -3   5  13      307.33      292.75      6.05 o
  -2   5  13      250.72      238.78      5.36 o
  -1   5  13      222.12      223.33      4.24 o
   0   5  13        9.31       10.15      1.50 o
   1   5  13        0.90        1.32      1.24 o
   2   5  13        5.50        3.99      1.54 o
   3   5  13      103.14       87.65      4.73 o
   4   5  13      356.59      293.70      6.75 o
   5   5  13      143.52      128.44      5.02 o
   6   5  13        0.77       -1.79      1.93 o
   7   5  13        3.74        4.57      2.23 o
   8   5  13        2.39       -1.36      2.35 o
   9   5  13        1.78        0.00      4.53 o
  -9   6  13        0.23       -1.83      1.83 o
  -8   6  13        5.13        5.69      2.09 o
  -7   6  13        4.61        4.87      2.96 o
  -6   6  13       27.07       26.76      3.29 o
  -5   6  13       67.02       56.70      3.83 o
  -4   6  13       86.34       81.77      3.31 o
  -3   6  13      269.68      285.87      5.92 o
  -2   6  13       62.92       63.19      2.92 o
  -1   6  13        8.57        7.81      1.66 o
   0   6  13       89.21       87.41      3.49 o
   1   6  13       14.78       19.05      2.09 o
   2   6  13       37.21       32.76      2.34 o
   3   6  13      130.90      113.18      4.23 o
   4   6  13       54.04       48.52      4.63 o
   5   6  13       16.97       12.16      2.53 o
   6   6  13       20.35       20.84      2.87 o
   7   6  13        2.19        0.25      2.08 o
   8   6  13        0.03       -1.34      2.35 o
  -9   7  13        0.54       -0.16      2.12 o
  -8   7  13        5.31       10.27      2.42 o
  -7   7  13        5.46        2.26      2.45 o
  -6   7  13       48.64       43.42      2.95 o
  -5   7  13        7.07        6.74      2.58 o
  -4   7  13        2.74        1.84      1.84 o
  -3   7  13       42.72       48.00      4.07 o
  -2   7  13        8.48        7.98      2.62 o
  -1   7  13      238.98      235.31      4.77 o
   0   7  13       63.65       53.37      3.87 o
   1   7  13        0.07        0.26      1.46 o
   2   7  13      320.31      327.55      7.25 o
   3   7  13       59.84       61.33      3.18 o
   4   7  13       58.79       67.29      3.30 o
   5   7  13       58.22       48.17      3.42 o
   6   7  13        1.08       -0.34      1.93 o
   7   7  13        2.91        1.43      2.35 o
   8   7  13        0.01       -0.06      2.84 o
  -8   8  13        0.11        0.45      3.17 o
  -7   8  13        0.01       -2.53      2.53 o
  -6   8  13        0.13       -1.33      1.80 o
  -5   8  13        0.52       -0.81      1.74 o
  -4   8  13       27.93       26.84      2.58 o
  -3   8  13       54.01       55.50      3.52 o
  -2   8  13      213.35      195.94      5.26 o
  -1   8  13       18.49       17.10      1.98 o
   0   8  13       31.45       31.96      2.19 o
   1   8  13      438.45      437.09      8.01 o
   2   8  13        4.09        3.96      1.69 o
   3   8  13       42.91       51.70      3.11 o
   4   8  13        6.52        5.65      1.99 o
   5   8  13        5.61        4.98      1.99 o
   6   8  13        4.13        4.56      2.42 o
   7   8  13        0.52        0.06      2.68 o
  -7   9  13        2.54        0.90      3.66 o
  -6   9  13        5.20        8.36      2.35 o
  -5   9  13        6.08        1.80      2.16 o
  -4   9  13       57.28       65.42      3.55 o
  -3   9  13      120.87      128.41      4.47 o
  -2   9  13        0.02       -1.46      1.81 o
  -1   9  13       14.87       13.50      2.49 o
   0   9  13       72.11       66.46      2.97 o
   1   9  13        3.18        2.09      1.74 o
   2   9  13       40.74       44.65      2.95 o
   3   9  13        0.14       -2.01      2.01 o
   4   9  13        9.00       16.57      2.47 o
   5   9  13       49.93       56.75      3.45 o
   6   9  13       19.90       26.26      3.37 o
  -6  10  13        0.21        0.99      2.25 o
  -5  10  13        0.70        2.90      2.30 o
  -4  10  13       21.02       26.98      2.89 o
  -3  10  13        0.37       -1.87      1.87 o
  -2  10  13        0.45       -0.41      2.01 o
  -1  10  13       23.74       24.16      2.66 o
   0  10  13        1.61       -1.25      2.32 o
   1  10  13       41.93       47.65      3.24 o
   2  10  13       16.87       24.40      2.55 o
   3  10  13       31.69       45.76      3.24 o
   4  10  13       43.79       58.95      3.54 o
   5  10  13       18.48       22.43      3.22 o
  -5  11  13        3.42        2.92      2.65 o
  -4  11  13        0.40       -1.93      1.93 o
  -3  11  13        0.30       -1.16      3.15 o
  -2  11  13        3.25        5.56      2.25 o
  -1  11  13        2.01        0.78      3.20 o
   0  11  13        0.86        6.16      2.42 o
   1  11  13        0.49       -1.50      1.80 o
   2  11  13       30.48       30.76      2.97 o
   3  11  13        0.47       -0.55      2.01 o
   4  11  13        1.83        4.55      2.76 o
  -3  12  13        2.87       -1.64      2.94 o
  -2  12  13        1.52       -0.60      2.95 o
  -1  12  13        5.46        6.37      3.67 o
   0  12  13        6.91        9.07      5.58 o
   1  12  13        2.93        7.67      5.23 o
   2  12  13        0.59        2.43      2.76 o
 -10   0  14        0.84        0.54      2.96 o
  -9   0  14      103.14       93.58      5.86 o
  -8   0  14      240.07      203.48      7.71 o
  -7   0  14        3.70        6.40      2.68 o
  -6   0  14       14.38        8.09      2.32 o
  -5   0  14       91.79       92.60      8.02 o
  -4   0  14       79.93       92.02      3.99 o
  -3   0  14      989.93      956.15     12.08 o
  -2   0  14       84.63       89.44      3.93 o
  -1   0  14      126.55      125.76      3.19 o
   0   0  14      476.49      467.16      8.35 o
   1   0  14      327.49      318.75      5.29 o
   2   0  14      668.34      646.53      9.57 o
   3   0  14      551.57      536.53     12.02 o
   4   0  14      212.68      219.41      7.67 o
   5   0  14      283.75      253.51      8.04 o
   6   0  14       10.73        5.16      2.32 o
   7   0  14      129.58      139.13     11.51 o
   8   0  14       79.16       80.22      8.37 o
   9   0  14        0.44        0.00      5.58 o
 -10   1  14       38.12       36.48      3.19 o
  -9   1  14        8.34        5.46      2.05 o
  -8   1  14       13.73       13.91      2.37 o
  -7   1  14       23.29       19.56      2.22 o
  -6   1  14       21.61       21.56      2.24 o
  -5   1  14       90.55       90.05      3.08 o
  -4   1  14      109.46      102.49      3.12 o
  -3   1  14       27.26       23.51      1.27 o
  -2   1  14       41.07       41.44      1.46 o
  -1   1  14      122.60      120.56      2.40 o
   0   1  14      191.82      182.38      5.85 o
   1   1  14       58.22       63.27      1.92 o
   2   1  14        1.94        1.87      1.20 o
   3   1  14      515.42      497.77      7.90 o
   4   1  14      507.23      492.88     12.19 o
   5   1  14       49.17       44.02      2.48 o
   6   1  14       50.69       41.37      4.23 o
   7   1  14      100.62       96.04      6.78 o
   8   1  14       31.95       45.39      3.93 o
   9   1  14       10.28        8.66      4.17 o
 -10   2  14        3.38        1.03      2.12 o
  -9   2  14        0.36       -0.12      1.87 o
  -8   2  14       57.16       52.86      3.05 o
  -7   2  14       21.53       21.59      2.08 o
  -6   2  14       58.08       55.40      2.70 o
  -5   2  14       81.95       85.62      3.00 o
  -4   2  14       50.56       48.21      1.89 o
  -3   2  14       57.36       59.37      2.11 o
  -2   2  14       71.47       77.99      2.19 o
  -1   2  14       92.77       89.61      2.30 o
   0   2  14        0.13       -0.30      0.86 o
   1   2  14        5.48        4.62      0.89 o
   2   2  14       64.62       70.67      2.40 o
   3   2  14      136.55      128.21      4.63 o
   4   2  14        5.29        4.82      1.63 o
   5   2  14       44.24       38.57      3.12 o
   6   2  14        0.02        1.71      1.46 o
   7   2  14        7.36        6.98      2.35 o
   8   2  14        9.09        5.71      3.59 o
   9   2  14        0.40        1.40      3.95 o
 -10   3  14       15.25       19.59      2.92 o
  -9   3  14        0.52       -1.19      1.64 o
  -8   3  14       11.88       12.85      2.05 o
  -7   3  14       16.02       13.89      2.24 o
  -6   3  14       49.60       48.06      2.52 o
  -5   3  14       34.79       27.93      2.13 o
  -4   3  14       53.94       55.06      2.25 o
  -3   3  14       18.50       20.75      1.59 o
  -2   3  14      283.26      285.20      4.16 o
  -1   3  14       35.53       51.95      1.87 o
   0   3  14        0.30        2.66      0.89 o
   1   3  14       68.44       74.97      2.06 o
   2   3  14       56.69       47.92      2.11 o
   3   3  14      135.73      128.37      3.70 o
   4   3  14       30.33       24.04      2.12 o
   5   3  14        0.07        1.65      1.42 o
   6   3  14        1.28       -0.80      2.03 o
   7   3  14        0.34       -0.60      1.93 o
   8   3  14       22.39       31.01      3.58 o
   9   3  14       13.20       12.56      6.28 o
 -10   4  14        2.28       -0.55      2.20 o
  -9   4  14       26.28       26.02      2.52 o
  -8   4  14       12.09        8.60      1.94 o
  -7   4  14        7.90        7.91      1.95 o
  -6   4  14       54.15       55.83      2.70 o
  -5   4  14       74.99       73.78      2.70 o
  -4   4  14      157.84      159.47      3.71 o
  -3   4  14       38.88       39.45      2.61 o
  -2   4  14      131.50      138.33      4.21 o
  -1   4  14       80.52       79.41      2.76 o
   0   4  14       95.52       88.70      2.48 o
   1   4  14       55.90       70.56      2.41 o
   2   4  14       10.86       15.09      1.37 o
   3   4  14      254.02      216.91      4.26 o
   4   4  14      155.76      136.92      3.92 o
   5   4  14        0.29       -3.32      3.32 o
   6   4  14        8.50        7.54      2.35 o
   7   4  14        1.57        3.16      3.05 o
   8   4  14        0.99       -2.09      2.17 o
   9   4  14        1.51        2.09      3.49 o
 -10   5  14        4.55        1.83      2.46 o
  -9   5  14        2.52        3.34      2.17 o
  -8   5  14        2.51        0.35      1.87 o
  -7   5  14       59.80       61.93      3.44 o
  -6   5  14       32.79       34.64      4.17 o
  -5   5  14        7.12        5.38      1.77 o
  -4   5  14       16.54        9.91      1.84 o
  -3   5  14        3.96        4.39      1.64 o
  -2   5  14        3.13        1.98      1.30 o
  -1   5  14       39.58       41.99      3.20 o
   0   5  14       28.75       29.28      1.89 o
   1   5  14       45.58       38.30      2.44 o
   2   5  14       78.10       77.76      3.30 o
   3   5  14      425.59      378.97      7.12 o
   4   5  14        5.49        0.27      1.54 o
   5   5  14        8.05        6.08      2.35 o
   6   5  14        0.50       -1.16      2.85 o
   7   5  14        3.10        3.36      4.24 o
   8   5  14        0.34        2.23      2.53 o
  -9   6  14        5.58        6.90      2.28 o
  -8   6  14        1.68       -2.08      2.72 o
  -7   6  14        0.05       -1.70      1.70 o
  -6   6  14        4.91        3.75      2.22 o
  -5   6  14        4.63        5.38      2.42 o
  -4   6  14        0.17        0.89      1.46 o
  -3   6  14       10.24       12.99      2.01 o
  -2   6  14       38.55       42.21      2.47 o
  -1   6  14        4.62        3.34      1.27 o
   0   6  14       26.22       27.56      2.25 o
   1   6  14       17.91       15.41      2.09 o
   2   6  14       12.20       19.80      2.25 o
   3   6  14       66.15       61.39      3.93 o
   4   6  14        0.85       -1.54      1.54 o
   5   6  14       12.61        8.86      2.45 o
   6   6  14        3.24        0.92      1.93 o
   7   6  14        1.77        4.15      2.53 o
   8   6  14        1.04       -0.82      2.68 o
  -9   7  14        1.13       -0.74      2.82 o
  -8   7  14        2.98        1.39      2.52 o
  -7   7  14       10.76       13.85      3.17 o
  -6   7  14       21.05       20.83      4.25 o
  -5   7  14       41.04       41.84      3.62 o
  -4   7  14      211.24      212.55      5.39 o
  -3   7  14       21.96       20.53      2.25 o
  -2   7  14      364.15      368.05      7.02 o
  -1   7  14       70.32       69.15      2.75 o
   0   7  14        4.93        3.34      1.37 o
   1   7  14       59.67       56.91      2.95 o
   2   7  14       80.58       71.56      3.39 o
   3   7  14       55.96       47.15      3.04 o
   4   7  14        0.00       -0.48      1.69 o
   5   7  14        7.49        8.82      2.53 o
   6   7  14        2.26        5.31      2.35 o
   7   7  14        2.31        6.39      2.66 o
  -8   8  14        0.59       -0.63      2.95 o
  -7   8  14        0.76       -2.34      2.59 o
  -6   8  14        3.75        4.11      1.93 o
  -5   8  14       12.58       17.52      2.42 o
  -4   8  14       73.47       66.96      3.36 o
  -3   8  14      388.40      411.91      7.97 o
  -2   8  14       43.03       46.53      3.12 o
  -1   8  14        4.14        4.19      1.89 o
   0   8  14       31.06       33.11      2.60 o
   1   8  14       15.14        8.89      2.17 o
   2   8  14        0.32        1.05      1.74 o
   3   8  14        4.64        8.14      2.18 o
   4   8  14        1.70        0.76      1.81 o
   5   8  14        2.82        6.00      2.35 o
   6   8  14       11.08       17.22      4.33 o
   7   8  14        0.44       -3.49      3.49 o
  -7   9  14        0.08        0.80      3.76 o
  -6   9  14        3.08       -1.77      2.21 o
  -5   9  14        0.26       -0.50      3.42 o
  -4   9  14       12.52       16.54      2.58 o
  -3   9  14       12.41       10.48      2.22 o
  -2   9  14        1.84        4.98      2.05 o
  -1   9  14       45.45       42.96      2.92 o
   0   9  14        1.95        2.17      1.86 o
   1   9  14       39.65       46.68      3.01 o
   2   9  14        0.53        2.92      1.99 o
   3   9  14        0.02        0.90      1.99 o
   4   9  14        6.04        2.24      2.05 o
   5   9  14        0.22       -1.10      2.11 o
   6   9  14        0.28        2.09      2.79 o
  -6  10  14       14.28       12.49      3.42 o
  -5  10  14        0.06       -3.36      3.83 o
  -4  10  14        2.68        0.40      1.96 o
  -3  10  14        2.17        2.24      2.16 o
  -2  10  14        4.61        5.58      2.12 o
  -1  10  14        0.09        0.60      2.95 o
   0  10  14        0.07        0.33      2.12 o
   1  10  14        1.17       -1.81      1.81 o
   2  10  14       22.67       25.94      2.76 o
   3  10  14        1.19        3.40      2.12 o
   4  10  14        4.74        4.45      2.16 o
   5  10  14       12.56       10.19      4.19 o
  -4  11  14        0.05       -1.17      2.65 o
  -3  11  14        0.06       -2.29      2.42 o
  -2  11  14       45.55       50.93      3.60 o
  -1  11  14       28.40       28.69      5.45 o
   0  11  14       20.30       21.34      3.34 o
   1  11  14        0.10       -1.72      1.95 o
   2  11  14        5.41        5.81      3.22 o
   3  11  14       82.44      110.52     11.75 o
  -1  12  14        3.94        5.06      4.19 o
   0  12  14        7.62        6.08      3.35 o
 -10   1  15       23.97       19.03      2.83 o
  -9   1  15        5.11        5.53      2.21 o
  -8   1  15       54.16       49.80      3.93 o
  -7   1  15       14.43        7.13      1.71 o
  -6   1  15       31.81       30.50      2.22 o
  -5   1  15        6.84        6.05      1.62 o
  -4   1  15        6.47        6.40      1.36 o
  -3   1  15       99.08       98.95      2.60 o
  -2   1  15        3.76        3.78      0.94 o
  -1   1  15        0.99       -0.65      0.73 o
   0   1  15       21.06       17.83      1.11 o
   1   1  15      168.52      175.51      3.44 o
   2   1  15     1364.29     1332.70     14.41 o
   3   1  15      186.85      186.78      4.98 o
   4   1  15       10.22       10.49      1.64 o
   5   1  15       55.40       51.67      2.73 o
   6   1  15        8.09       10.25      1.80 o
   7   1  15       15.98       19.18      2.92 o
   8   1  15        2.27       -1.22      2.18 o
 -10   2  15        2.86        0.29      2.12 o
  -9   2  15        7.53        8.24      2.20 o
  -8   2  15        7.83       10.13      2.02 o
  -7   2  15       18.33       20.78      2.18 o
  -6   2  15        3.36        5.30      1.56 o
  -5   2  15       66.81       66.00      3.10 o
  -4   2  15        0.91       -0.34      1.21 o
  -3   2  15      468.59      454.47      5.95 o
  -2   2  15      371.55      380.59      5.07 o
  -1   2  15       45.82       44.49      1.72 o
   0   2  15        6.76        8.65      1.13 o
   1   2  15        3.06        2.94      0.93 o
   2   2  15       42.46       43.53      3.45 o
   3   2  15       21.32       26.15      2.21 o
   4   2  15      124.47      107.14      3.66 o
   5   2  15       30.59       27.52      2.30 o
   6   2  15        0.09       -1.31      1.31 o
   7   2  15        0.07        0.20      2.03 o
   8   2  15       20.30       24.02      3.28 o
 -10   3  15        7.00        5.12      2.25 o
  -9   3  15        1.51       -1.03      1.75 o
  -8   3  15        0.87        0.36      1.59 o
  -7   3  15       12.69       15.50      2.18 o
  -6   3  15       22.63       25.07      2.13 o
  -5   3  15       29.43       28.80      2.13 o
  -4   3  15      101.57       99.78      2.75 o
  -3   3  15       11.75        8.57      1.51 o
  -2   3  15      215.64      222.03      3.72 o
  -1   3  15       26.14       25.82      1.43 o
   0   3  15       62.51       64.78      2.03 o
   1   3  15        0.01        0.39      1.16 o
   2   3  15      113.93       90.86      2.82 o
   3   3  15      272.82      263.87      5.37 o
   4   3  15      117.83      113.12      3.66 o
   5   3  15        2.63        3.21      1.64 o
   6   3  15        0.14       -1.71      1.71 o
   7   3  15        1.24        0.09      2.26 o
   8   3  15        4.15        3.64      2.53 o
 -10   4  15        4.14        1.36      2.46 o
  -9   4  15        7.07        7.90      2.30 o
  -8   4  15        2.27        4.53      2.05 o
  -7   4  15        0.82        1.33      1.64 o
  -6   4  15        0.00       -0.57      1.61 o
  -5   4  15        7.94        6.05      2.85 o
  -4   4  15        4.03        1.05      1.81 o
  -3   4  15        0.07        0.54      1.51 o
  -2   4  15       20.98       21.87      1.95 o
  -1   4  15       20.21       20.60      1.60 o
   0   4  15        0.86        2.15      1.20 o
   1   4  15       19.38       18.80      1.62 o
   2   4  15        4.40        8.39      1.47 o
   3   4  15       38.91       42.04      2.08 o
   4   4  15        3.06        4.05      1.42 o
   5   4  15        8.08        5.18      2.23 o
   6   4  15       12.02        8.46      2.77 o
   7   4  15        0.43       -2.03      2.03 o
   8   4  15        1.14        0.29      2.53 o
  -9   5  15       11.74        8.81      2.28 o
  -8   5  15        0.31       -1.55      1.71 o
  -7   5  15        5.39        2.13      1.99 o
  -6   5  15        1.50        2.44      2.11 o
  -5   5  15      150.99      143.44      5.33 o
  -4   5  15       55.86       52.48      2.83 o
  -3   5  15       18.28       23.25      2.35 o
  -2   5  15       22.96       22.20      2.05 o
  -1   5  15       16.68       15.34      1.57 o
   0   5  15       24.18       27.23      1.84 o
   1   5  15        4.60        0.44      1.46 o
   2   5  15      276.65      225.77      5.49 o
   3   5  15       13.68        4.19      1.69 o
   4   5  15       53.91       54.38      3.58 o
   5   5  15       12.72        7.33      2.26 o
   6   5  15        0.10       -0.74      2.31 o
   7   5  15        4.01        4.15      2.66 o
   8   5  15       27.50       26.68      4.17 o
  -9   6  15        6.30        5.68      2.28 o
  -8   6  15        3.64        4.28      2.25 o
  -7   6  15        1.44        1.82      1.74 o
  -6   6  15       37.30       37.36      3.70 o
  -5   6  15       18.19       20.56      2.25 o
  -4   6  15      307.91      311.72      6.62 o
  -3   6  15        0.20        0.55      2.21 o
  -2   6  15       18.85       28.20      4.42 o
  -1   6  15       95.99       86.27      2.98 o
   0   6  15      146.59      134.57      3.64 o
   1   6  15       42.36       36.17      2.52 o
   2   6  15      212.39      197.25      5.18 o
   3   6  15      157.61      123.13      4.16 o
   4   6  15       19.94       18.14      2.66 o
   5   6  15        0.50        2.70      2.10 o
   6   6  15        9.01       11.00      2.61 o
   7   6  15        2.15       -2.08      2.13 o
  -8   7  15        1.09        4.76      2.32 o
  -7   7  15        3.31        1.71      2.84 o
  -6   7  15        0.45       -2.22      2.82 o
  -5   7  15        0.01       -0.57      1.84 o
  -4   7  15       40.97       45.59      2.99 o
  -3   7  15        4.92        5.81      1.99 o
  -2   7  15       63.83       60.99      3.83 o
  -1   7  15        1.94        1.32      1.54 o
   0   7  15      106.39      106.35      3.98 o
   1   7  15       23.89       23.88      2.44 o
   2   7  15       31.40       34.11      2.69 o
   3   7  15       21.22       24.41      2.34 o
   4   7  15        0.45        2.15      1.81 o
   5   7  15        7.08        7.67      2.45 o
   6   7  15        7.30        7.86      2.61 o
   7   7  15       11.16       16.74      4.88 o
  -7   8  15        0.17       -2.96      2.96 o
  -6   8  15       18.24       23.96      3.79 o
  -5   8  15       11.75        9.55      2.29 o
  -4   8  15       33.27       30.83      2.63 o
  -3   8  15        0.73        4.27      3.32 o
  -2   8  15        3.05        1.45      1.75 o
  -1   8  15       57.71       53.70      3.01 o
   0   8  15        7.26        7.44      1.99 o
   1   8  15      102.65       96.03      4.36 o
   2   8  15       40.69       44.04      2.87 o
   3   8  15        3.02        5.49      2.72 o
   4   8  15       29.39       28.62      2.83 o
   5   8  15        0.53        0.93      3.51 o
   6   8  15        5.83        6.82      2.76 o
  -7   9  15        2.16       -0.73      3.02 o
  -6   9  15        6.97        6.39      4.91 o
  -5   9  15       48.89       52.68      4.93 o
  -4   9  15        2.41        0.04      1.96 o
  -3   9  15       68.47       69.60      3.83 o
  -2   9  15      103.35      118.49      4.42 o
  -1   9  15       30.27       35.41      2.95 o
   0   9  15       43.51       35.77      3.99 o
   1   9  15       20.40       21.63      2.52 o
   2   9  15       44.51       55.05      3.39 o
   3   9  15      109.27      124.74      4.85 o
   4   9  15        0.06       -1.89      1.89 o
   5   9  15       32.65       43.25      4.86 o
  -5  10  15        0.85       -2.06      2.06 o
  -4  10  15        1.29        2.40      2.30 o
  -3  10  15        8.34        9.64      2.47 o
  -2  10  15       36.69       30.51      2.89 o
  -1  10  15       24.15       26.96      6.35 o
   0  10  15       36.89       37.36      3.58 o
   1  10  15        1.59        0.51      1.96 o
   2  10  15       20.37       35.72      3.04 o
   3  10  15       81.19      107.29      4.53 o
   4  10  15        9.14       10.77      2.94 o
  -4  11  15        7.24       12.20      3.62 o
  -3  11  15        6.59        5.13      2.53 o
  -2  11  15        1.18        0.99      2.40 o
  -1  11  15        1.31        2.06      2.53 o
   0  11  15       21.52       22.19      3.34 o
   1  11  15        0.17       -2.09      4.88 o
   2  11  15        1.10        3.34      2.66 o
 -10   0  16       58.88       55.02      5.53 o
  -9   0  16       10.06       12.37      3.85 o
  -8   0  16        3.53        5.42      2.96 o
  -7   0  16        9.16        6.68      4.53 o
  -6   0  16        5.67        7.17      2.42 o
  -5   0  16      361.78      366.18     16.40 o
  -4   0  16       11.69       11.30      2.35 o
  -3   0  16       13.33       11.02      2.10 o
  -2   0  16       62.03       72.80      3.42 o
  -1   0  16      110.46      114.26      3.19 o
   0   0  16        3.53        1.51      1.08 o
   1   0  16     1016.03     1024.96     16.93 o
   2   0  16     2032.41     1995.22     32.86 o
   3   0  16      217.09      196.67      6.54 o
   4   0  16        0.34        1.16      3.84 o
   5   0  16       34.85       35.21      5.93 o
   6   0  16      122.71      107.26      5.53 o
   7   0  16       11.13        5.00      2.84 o
   8   0  16       12.05        9.07      5.58 o
 -10   1  16        5.24        8.26      2.50 o
  -9   1  16       21.10       25.86      3.84 o
  -8   1  16        0.34       -1.59      1.71 o
  -7   1  16       18.41       19.76      2.37 o
  -6   1  16        0.99       -1.21      1.21 o
  -5   1  16       40.77       36.47      3.16 o
  -4   1  16      171.82      174.31      4.18 o
  -3   1  16      341.09      346.57      5.04 o
  -2   1  16       57.49       56.23      1.80 o
  -1   1  16       29.59       27.43      1.30 o
   0   1  16       18.26       17.41      1.46 o
   1   1  16      219.05      229.03      3.89 o
   2   1  16      570.97      541.78      8.60 o
   3   1  16       14.22       12.86      1.75 o
   4   1  16        2.91        2.64      1.91 o
   5   1  16       22.08       19.62      2.12 o
   6   1  16        0.52       -0.98      1.42 o
   7   1  16        4.78        2.99      2.01 o
   8   1  16       12.86        7.55      3.59 o
 -10   2  16       38.97       32.74      3.36 o
  -9   2  16        2.85        5.05      2.22 o
  -8   2  16        0.45        1.69      1.99 o
  -7   2  16        2.67        4.12      1.81 o
  -6   2  16       14.30       10.58      1.96 o
  -5   2  16        4.66        5.17      1.53 o
  -4   2  16       13.07       14.45      1.71 o
  -3   2  16        1.34        0.22      1.02 o
  -2   2  16      152.53      148.59      3.33 o
  -1   2  16        7.15        7.05      1.13 o
   0   2  16        0.00       -0.15      0.86 o
   1   2  16      292.28      276.69      5.48 o
   2   2  16       30.15       23.12      1.94 o
   3   2  16        7.27        5.08      1.54 o
   4   2  16        5.81        6.92      1.53 o
   5   2  16        5.00        5.25      1.69 o
   6   2  16        0.70        2.44      1.64 o
   7   2  16        5.94        2.79      2.45 o
   8   2  16       13.65       10.06      3.05 o
 -10   3  16        2.60        3.78      2.57 o
  -9   3  16        0.77       -1.83      1.89 o
  -8   3  16       35.47       43.14      2.89 o
  -7   3  16       23.59       28.59      2.45 o
  -6   3  16       14.26       12.23      2.06 o
  -5   3  16        5.09        5.77      1.53 o
  -4   3  16      137.46      138.73      3.99 o
  -3   3  16        6.64        7.54      1.73 o
  -2   3  16        2.03       -0.46      1.17 o
  -1   3  16        0.00        0.80      1.01 o
   0   3  16       18.24       18.78      1.37 o
   1   3  16       21.34       16.18      1.62 o
   2   3  16      141.12      147.03      3.64 o
   3   3  16       23.44       26.91      2.19 o
   4   3  16       38.31       30.05      2.22 o
   5   3  16        3.53        4.47      1.69 o
   6   3  16        2.35        5.57      2.35 o
   7   3  16       13.56       13.18      2.87 o
   8   3  16       17.19       18.81      3.28 o
  -9   4  16        8.27        8.47      2.45 o
  -8   4  16        6.96        6.33      2.37 o
  -7   4  16        0.05       -0.85      1.68 o
  -6   4  16        1.20       -0.03      2.21 o
  -5   4  16      112.62      114.64      4.02 o
  -4   4  16        0.32       -0.02      1.30 o
  -3   4  16      119.58      123.07      3.82 o
  -2   4  16      173.33      164.07      4.27 o
  -1   4  16      125.15      116.20      3.20 o
   0   4  16       21.18       17.93      1.57 o
   1   4  16       88.16       79.97      3.39 o
   2   4  16      284.85      249.31      5.66 o
   3   4  16       10.55        7.93      2.85 o
   4   4  16        0.03       -1.41      1.41 o
   5   4  16       10.44        8.77      2.35 o
   6   4  16       15.05       12.11      2.53 o
   7   4  16        0.01       -0.45      2.45 o
   8   4  16       29.31       44.64      6.28 o
  -9   5  16       15.86       20.17      2.95 o
  -8   5  16        1.60        3.31      1.90 o
  -7   5  16        0.42       -0.56      1.68 o
  -6   5  16        0.13       -0.88      2.77 o
  -5   5  16        9.44        9.74      2.80 o
  -4   5  16       15.25       12.04      2.17 o
  -3   5  16        3.89        3.77      1.64 o
  -2   5  16       36.58       38.52      2.41 o
  -1   5  16       24.18       26.12      1.84 o
   0   5  16       90.23       83.87      3.52 o
   1   5  16      232.20      234.06      5.58 o
   2   5  16        1.94       -0.33      1.63 o
   3   5  16        7.47        9.06      1.91 o
   4   5  16        1.49       -0.40      2.03 o
   5   5  16        0.35        0.10      2.03 o
   6   5  16        0.47        2.69      2.10 o
   7   5  16        9.24       10.32      2.87 o
  -8   6  16        0.01       -1.35      2.92 o
  -7   6  16        0.00       -0.91      1.87 o
  -6   6  16        2.84        4.01      2.53 o
  -5   6  16        1.35        0.23      2.17 o
  -4   6  16        3.13        4.22      1.71 o
  -3   6  16       15.89       20.80      2.22 o
  -2   6  16        3.42        2.23      1.64 o
  -1   6  16        3.77        1.25      1.59 o
   0   6  16        0.69       -0.16      1.63 o
   1   6  16      113.40      115.24      4.09 o
   2   6  16       66.90       68.77      3.39 o
   3   6  16        4.34        5.67      1.81 o
   4   6  16        1.21        3.68      3.24 o
   5   6  16        0.10        1.18      2.26 o
   6   6  16        0.43       -0.12      2.10 o
   7   6  16        3.56       11.86      4.19 o
  -8   7  16        2.89        5.25      3.12 o
  -7   7  16        1.15       -1.44      2.76 o
  -6   7  16       48.37       37.48      6.53 o
  -5   7  16        3.41        5.75      2.62 o
  -4   7  16      269.67      282.11      6.40 o
  -3   7  16       67.92       67.99      3.36 o
  -2   7  16        1.47       -0.56      1.75 o
  -1   7  16       22.52       21.45      2.37 o
   0   7  16       28.26       28.46      2.60 o
   1   7  16       35.87       32.73      2.76 o
   2   7  16       11.67       14.09      2.09 o
   3   7  16       30.91       32.09      4.73 o
   4   7  16        2.67        4.77      2.35 o
   5   7  16        0.66       -0.45      2.74 o
   6   7  16        0.01       -2.10      2.10 o
  -7   8  16       14.73       18.82      5.76 o
  -6   8  16       12.33       11.11      3.28 o
  -5   8  16      150.34      169.61      5.48 o
  -4   8  16       20.39       21.90      2.57 o
  -3   8  16       55.81       54.72      3.31 o
  -2   8  16       23.26       22.10      2.47 o
  -1   8  16       76.89       83.95      5.74 o
   0   8  16       53.79       61.01      4.03 o
   1   8  16       28.21       22.83      2.52 o
   2   8  16        1.83        0.15      1.81 o
   3   8  16       25.01       24.72      2.69 o
   4   8  16        0.67        0.41      2.35 o
   5   8  16       23.79       30.85      3.58 o
   6   8  16        0.08        3.49      4.19 o
  -6   9  16        0.47       -2.86      2.95 o
  -5   9  16       15.29       17.55      2.76 o
  -4   9  16        1.13       -0.71      2.25 o
  -3   9  16        8.38        4.79      2.22 o
  -2   9  16        0.01        2.60      1.89 o
  -1   9  16        1.18        1.56      2.67 o
   0   9  16        2.28        0.31      2.26 o
   1   9  16        0.87        0.76      1.89 o
   2   9  16        2.62        4.47      2.17 o
   3   9  16        2.68        1.81      2.17 o
   4   9  16       14.24       19.14      2.66 o
   5   9  16        0.15       -1.40      3.49 o
  -5  10  16        3.35        7.52      3.47 o
  -4  10  16        0.17       -1.89      2.22 o
  -3  10  16        7.90        8.06      2.62 o
  -2  10  16        2.11        1.09      2.30 o
  -1  10  16        1.55        2.28      2.35 o
   0  10  16       16.56       26.14      3.34 o
   1  10  16        0.06        0.20      2.35 o
   2  10  16        0.48        0.99      2.12 o
   3  10  16        6.05        2.79      2.66 o
  -2  11  16        0.00        0.33      5.58 o
  -1  11  16       14.08       21.91      4.53 o
   0  11  16        2.22       -2.25      3.18 o
   1  11  16       25.21       32.16      4.86 o
  -9   1  17        1.62        1.61      2.09 o
  -8   1  17        9.00        6.89      2.09 o
  -7   1  17        2.90        3.07      1.84 o
  -6   1  17        4.15        3.69      1.76 o
  -5   1  17       76.00       77.83      3.14 o
  -4   1  17       89.28       97.43      3.31 o
  -3   1  17      216.35      217.99      4.57 o
  -2   1  17      211.86      196.62      3.33 o
  -1   1  17       78.15       72.42      2.08 o
   0   1  17      122.59      130.72      2.95 o
   1   1  17      612.99      626.21      9.53 o
   2   1  17       17.85       16.91      1.95 o
   3   1  17        4.73        5.37      1.64 o
   4   1  17        1.59       -0.54      1.31 o
   5   1  17       17.16       14.60      2.11 o
   6   1  17       44.84       61.13      3.24 o
   7   1  17       13.75       14.08      2.37 o
   8   1  17       10.43       13.25      4.88 o
  -9   2  17        0.02       -1.81      1.89 o
  -8   2  17        4.06        4.41      2.05 o
  -7   2  17        3.98        2.51      1.69 o
  -6   2  17       12.73       13.50      2.02 o
  -5   2  17       70.60       72.85      3.05 o
  -4   2  17      129.52      140.02      3.84 o
  -3   2  17        6.39        4.95      1.31 o
  -2   2  17       16.36       20.29      1.58 o
  -1   2  17        3.39        4.99      1.05 o
   0   2  17        0.04       -1.16      1.16 o
   1   2  17      117.12      107.23      3.23 o
   2   2  17        5.42        4.93      1.69 o
   3   2  17       22.80       22.79      2.12 o
   4   2  17        2.03        3.62      1.49 o
   5   2  17       14.36       14.23      2.20 o
   6   2  17       17.52       19.08      2.30 o
   7   2  17       39.80       57.63      4.20 o
   8   2  17        9.68       18.83      4.88 o
  -9   3  17       10.46       10.29      2.57 o
  -8   3  17       12.60       13.27      2.24 o
  -7   3  17        0.29       -1.51      1.53 o
  -6   3  17        4.07        5.88      1.74 o
  -5   3  17       52.03       57.84      2.80 o
  -4   3  17       27.93       29.92      2.24 o
  -3   3  17       34.86       37.26      2.24 o
  -2   3  17       57.91       59.11      2.41 o
  -1   3  17        3.13        3.17      1.30 o
   0   3  17        6.00        3.07      1.07 o
   1   3  17       22.53       17.64      1.67 o
   2   3  17       80.01       70.89      2.97 o
   3   3  17        8.25        7.60      1.71 o
   4   3  17       30.27       28.88      2.52 o
   5   3  17        0.08       -1.45      1.45 o
   6   3  17        8.02        7.48      2.01 o
   7   3  17        0.01        1.68      2.45 o
   8   3  17        2.05        4.19      4.19 o
  -9   4  17        0.26       -0.46      2.12 o
  -8   4  17        5.01        8.62      2.35 o
  -7   4  17        4.87        6.91      2.22 o
  -6   4  17        0.14       -0.22      1.71 o
  -5   4  17        4.82        6.31      1.83 o
  -4   4  17       20.59       24.64      2.87 o
  -3   4  17        1.26       -0.75      1.71 o
  -2   4  17        7.86        8.62      1.64 o
  -1   4  17        7.44        5.19      1.54 o
   0   4  17        0.24       -0.84      1.46 o
   1   4  17        6.59        8.22      1.81 o
   2   4  17        3.86        4.53      1.81 o
   3   4  17        2.54        1.34      1.85 o
   4   4  17        5.87        3.89      2.35 o
   5   4  17        1.29        0.33      2.10 o
   6   4  17        0.06       -2.03      2.03 o
   7   4  17        9.00       14.47      3.28 o
  -8   5  17        5.25        4.58      2.41 o
  -7   5  17        3.62        2.76      1.85 o
  -6   5  17        0.02        2.28      1.87 o
  -5   5  17       12.35        6.71      2.53 o
  -4   5  17       12.18        9.44      1.76 o
  -3   5  17        4.90        4.25      1.64 o
  -2   5  17       10.92       13.49      2.01 o
  -1   5  17       21.52       17.21      2.42 o
   0   5  17      149.65      134.79      4.27 o
   1   5  17       16.42       14.22      2.09 o
   2   5  17       34.42       41.84      3.32 o
   3   5  17       53.77       42.69      3.28 o
   4   5  17        8.77        8.22      4.47 o
   5   5  17        5.55        5.04      2.35 o
   6   5  17        3.28        0.13      2.35 o
   7   5  17       40.64       42.55      6.28 o
  -8   6  17        0.01        0.24      2.20 o
  -7   6  17        0.21        0.74      1.93 o
  -6   6  17       44.15       33.74      3.70 o
  -5   6  17       10.05       10.11      2.61 o
  -4   6  17       32.33       30.91      3.62 o
  -3   6  17      158.39      151.59      4.68 o
  -2   6  17       21.83       20.07      2.37 o
  -1   6  17        0.43       -0.09      1.59 o
   0   6  17       39.87       32.02      2.62 o
   1   6  17       70.19       51.99      3.04 o
   2   6  17      161.16      151.64      4.79 o
   3   6  17        4.28        3.12      2.12 o
   4   6  17        2.25        2.21      1.93 o
   5   6  17       16.59       20.59      3.17 o
   6   6  17        0.67       -2.76      2.76 o
  -7   7  17       17.84       23.67      3.04 o
  -6   7  17        7.90       10.55      5.57 o
  -5   7  17        0.58       -3.36      3.75 o
  -4   7  17       82.10      105.65      9.16 o
  -3   7  17       38.42       36.84      2.78 o
  -2   7  17       43.17       46.20      2.95 o
  -1   7  17       11.03       12.60      2.62 o
   0   7  17       10.67       10.96      2.53 o
   1   7  17      103.29       95.69      4.00 o
   2   7  17        3.91        2.92      1.89 o
   3   7  17       44.89       51.76      4.77 o
   4   7  17       46.72       46.87      3.75 o
   5   7  17        3.00        6.42      2.66 o
   6   7  17        4.23        5.58      4.19 o
  -7   8  17        2.11        4.10      3.85 o
  -6   8  17       51.50       62.27      6.78 o
  -5   8  17       10.54       12.26      3.37 o
  -4   8  17       16.14       21.37      3.42 o
  -3   8  17        3.55        5.07      3.52 o
  -2   8  17        0.62       -0.25      1.89 o
  -1   8  17        7.81        7.30      2.53 o
   0   8  17        0.01        2.22      2.26 o
   1   8  17        5.60        3.37      2.05 o
   2   8  17       48.63       47.76      3.30 o
   3   8  17       45.42       51.07      3.39 o
   4   8  17       15.69       22.02      3.28 o
   5   8  17       33.01       42.49      5.23 o
  -5   9  17       16.32       11.89      3.77 o
  -4   9  17      148.62      178.25      5.78 o
  -3   9  17       32.46       45.98      3.49 o
  -2   9  17        0.00       -0.22      2.86 o
  -1   9  17       15.51       20.34      3.17 o
   0   9  17       59.18       75.03      6.01 o
   1   9  17        0.04       -0.70      2.26 o
   2   9  17       36.78       34.81      3.11 o
   3   9  17       58.94       68.57      3.81 o
   4   9  17       14.08       15.46      3.85 o
  -4  10  17        2.77        2.32      2.35 o
  -3  10  17        0.07        1.98      2.16 o
  -2  10  17       12.76       13.50      3.05 o
  -1  10  17        2.15        3.95      3.02 o
   0  10  17       14.05       18.35      3.22 o
   1  10  17       46.91       55.63      4.25 o
   2  10  17        3.48       12.19      3.03 o
  -9   0  18        0.69        4.98      3.05 o
  -8   0  18        0.06       -1.08      2.44 o
  -7   0  18        0.00       -0.42      1.92 o
  -6   0  18       12.62        7.99      3.14 o
  -5   0  18       19.08       17.44      3.35 o
  -4   0  18      120.18      121.39      5.86 o
  -3   0  18       27.86       26.94      2.66 o
  -2   0  18       35.60       35.91      2.25 o
  -1   0  18      747.34      747.94     10.46 o
   0   0  18     1240.32     1209.03     17.47 o
   1   0  18      643.86      722.41     14.78 o
   2   0  18       75.87       79.78      4.67 o
   3   0  18       32.82       39.58      3.67 o
   4   0  18        1.09       -0.62      2.44 o
   5   0  18        0.27        0.42      4.19 o
   6   0  18       18.82       16.86      3.35 o
   7   0  18        0.02        0.64      2.84 o
   8   0  18        1.66        0.00      3.49 o
  -9   1  18        0.39        0.24      2.22 o
  -8   1  18        3.27        2.90      2.09 o
  -7   1  18        1.07       -2.11      2.11 o
  -6   1  18       15.58       16.23      2.06 o
  -5   1  18       38.01       32.60      2.29 o
  -4   1  18        6.85        4.91      1.65 o
  -3   1  18      273.76      261.81      5.08 o
  -2   1  18       27.25       25.99      1.72 o
  -1   1  18       47.45       46.42      1.81 o
   0   1  18        3.20        0.59      1.14 o
   1   1  18       35.56       40.94      2.52 o
   2   1  18       14.04       16.53      2.01 o
   3   1  18       48.47       44.45      2.60 o
   4   1  18        4.80        6.65      1.75 o
   5   1  18       11.89       14.41      2.95 o
   6   1  18        1.11        0.09      2.11 o
   7   1  18        1.85       -1.13      2.42 o
  -9   2  18        0.07        1.42      2.25 o
  -8   2  18        4.67        2.31      2.09 o
  -7   2  18        6.84        4.86      1.92 o
  -6   2  18        0.38        1.43      1.67 o
  -5   2  18        9.35        7.93      1.84 o
  -4   2  18        4.90        3.27      1.56 o
  -3   2  18        5.61        3.67      1.49 o
  -2   2  18       22.89       20.46      1.58 o
  -1   2  18        1.15       -0.51      0.93 o
   0   2  18       22.48       20.45      2.11 o
   1   2  18       31.26       29.75      2.07 o
   2   2  18       68.87       66.79      3.01 o
   3   2  18        0.01       -1.61      1.61 o
   4   2  18       34.03       32.72      2.53 o
   5   2  18        4.78        4.17      1.75 o
   6   2  18        1.10       -1.63      1.63 o
   7   2  18        0.59       -0.70      2.45 o
  -9   3  18        1.37       -0.51      1.88 o
  -8   3  18       24.25       33.88      3.19 o
  -7   3  18        0.38       -0.88      1.71 o
  -6   3  18       68.90       71.91      3.31 o
  -5   3  18        4.79        1.42      1.47 o
  -4   3  18       22.25       18.83      2.72 o
  -3   3  18       49.09       56.55      2.24 o
  -2   3  18       69.15       68.47      2.61 o
  -1   3  18       22.11       26.02      1.81 o
   0   3  18       57.78       62.68      2.66 o
   1   3  18       14.49       15.21      1.71 o
   2   3  18       82.13       71.36      3.04 o
   3   3  18        0.47        1.59      1.46 o
   4   3  18       33.32       33.96      3.36 o
   5   3  18       26.46       26.90      2.93 o
   6   3  18       22.21       29.49      2.78 o
   7   3  18       99.50      145.77      6.36 o
  -8   4  18        9.23        7.39      3.22 o
  -7   4  18       25.52       24.67      2.87 o
  -6   4  18        4.82        4.14      1.87 o
  -5   4  18       19.31       19.02      2.41 o
  -4   4  18        1.55        0.00      1.30 o
  -3   4  18       32.08       29.79      2.41 o
  -2   4  18        4.45        2.98      1.46 o
  -1   4  18       26.38       21.55      2.12 o
   0   4  18      192.24      186.59      5.05 o
   1   4  18       16.34       13.66      1.99 o
   2   4  18        6.35        3.49      2.01 o
   3   4  18       12.67       11.88      4.61 o
   4   4  18        8.38        6.30      2.35 o
   5   4  18        8.52        5.20      2.35 o
   6   4  18       14.95       19.63      3.92 o
   7   4  18        9.73       23.02      5.58 o
  -8   5  18        1.31        1.62      2.42 o
  -7   5  18        2.27       -0.64      1.87 o
  -6   5  18        6.87        8.02      2.92 o
  -5   5  18        3.44        6.22      2.05 o
  -4   5  18        2.40       -1.47      2.15 o
  -3   5  18        0.84        2.43      1.68 o
  -2   5  18        9.68        6.74      2.38 o
  -1   5  18        4.58        5.14      1.69 o
   0   5  18       27.54       24.31      2.30 o
   1   5  18        0.87       -1.54      1.54 o
   2   5  18       65.50       58.88      3.22 o
   3   5  18        1.47        2.01      2.49 o
   4   5  18        0.43       -1.85      1.85 o
   5   5  18        4.93        1.59      3.66 o
   6   5  18        8.36        3.04      2.84 o
  -8   6  18        0.02        0.11      3.48 o
  -7   6  18        0.66       -0.82      2.25 o
  -6   6  18        1.93        1.48      2.44 o
  -5   6  18       23.27       30.31      6.34 o
  -4   6  18        5.53        5.10      2.53 o
  -3   6  18        0.84        0.35      1.64 o
  -2   6  18        1.09       -0.70      1.64 o
  -1   6  18       42.63       40.12      3.21 o
   0   6  18       49.07       41.49      3.47 o
   1   6  18       12.97       16.68      2.43 o
   2   6  18       16.84       16.32      2.34 o
   3   6  18        2.55        2.86      2.35 o
   4   6  18        0.94        3.81      2.35 o
   5   6  18        0.06        0.04      2.45 o
   6   6  18        3.69        5.58      4.19 o
  -7   7  18        6.75       13.82      2.87 o
  -6   7  18      131.97      129.80      6.90 o
  -5   7  18       47.13       53.96      4.51 o
  -4   7  18       31.99       41.44      3.04 o
  -3   7  18        0.08       -0.10      1.95 o
  -2   7  18        0.06       -1.03      2.01 o
  -1   7  18        8.25        8.37      4.11 o
   0   7  18       33.61       45.28      3.47 o
   1   7  18       45.24       54.91      3.30 o
   2   7  18        7.05        7.92      2.09 o
   3   7  18        5.28        2.95      2.35 o
   4   7  18        0.49        0.61      2.35 o
   5   7  18        0.28       -2.09      2.84 o
  -6   8  18        6.15       10.05      4.01 o
  -5   8  18       45.18       58.00      4.72 o
  -4   8  18      137.85      153.71      5.20 o
  -3   8  18       36.24       38.70      3.13 o
  -2   8  18       21.04       23.43      2.66 o
  -1   8  18        3.30       -1.45      4.45 o
   0   8  18        0.42       -1.40      2.12 o
   1   8  18        4.39        3.02      2.42 o
   2   8  18       15.65       17.30      2.60 o
   3   8  18        5.98       12.01      2.94 o
   4   8  18        7.90       10.28      3.67 o
  -5   9  18        0.24       -0.20      3.99 o
  -4   9  18        5.57        8.19      2.39 o
  -3   9  18       10.37       13.78      2.57 o
  -2   9  18        0.65        0.78      2.45 o
  -1   9  18        1.42        5.01      2.45 o
   0   9  18       13.27       16.83      3.76 o
   1   9  18       37.27       46.83      4.42 o
   2   9  18       32.44       38.26      3.25 o
   3   9  18        0.63       -1.06      2.66 o
  -3  10  18        4.15       -0.69      2.47 o
  -2  10  18        6.25       10.13      2.95 o
  -1  10  18       15.17       23.93      3.37 o
   0  10  18        8.12        7.44      3.67 o
   1  10  18       10.78       16.47      4.17 o
  -9   1  19        0.56        1.93      2.29 o
  -8   1  19        0.16        0.30      2.09 o
  -7   1  19        2.19        1.32      2.54 o
  -6   1  19        8.66        7.05      2.05 o
  -5   1  19       50.94       53.10      2.90 o
  -4   1  19      143.93      142.30      4.04 o
  -3   1  19      108.98      116.01      3.58 o
  -2   1  19       24.63       26.21      2.08 o
  -1   1  19      234.85      238.06      6.20 o
   0   1  19       52.57       56.60      2.21 o
   1   1  19       48.88       43.62      2.60 o
   2   1  19        1.70        1.71      1.54 o
   3   1  19        3.53        1.66      1.59 o
   4   1  19       57.30       66.65      3.31 o
   5   1  19        0.85        1.02      1.73 o
   6   1  19        7.11        4.45      2.05 o
   7   1  19       11.08       15.85      3.18 o
  -9   2  19        0.48       -0.85      2.12 o
  -8   2  19       25.73       28.27      2.95 o
  -7   2  19        0.27       -1.55      1.84 o
  -6   2  19        8.58        7.58      1.98 o
  -5   2  19       95.76      106.99      4.07 o
  -4   2  19       12.90       13.93      2.58 o
  -3   2  19        0.99        1.06      1.49 o
  -2   2  19       29.95       29.64      1.85 o
  -1   2  19      166.89      174.36      3.63 o
   0   2  19        6.13        3.51      1.51 o
   1   2  19       99.24      106.32      4.03 o
   2   2  19        0.08       -0.52      1.39 o
   3   2  19        3.15        1.12      1.64 o
   4   2  19       12.39       14.04      2.74 o
   5   2  19       33.37       41.64      2.83 o
   6   2  19       11.34       15.88      2.52 o
   7   2  19        0.61        1.40      3.49 o
  -8   3  19        4.02        3.92      2.72 o
  -7   3  19       27.50       20.38      2.77 o
  -6   3  19        1.99        1.19      1.84 o
  -5   3  19       27.67       29.41      2.78 o
  -4   3  19       34.47       33.32      2.58 o
  -3   3  19        0.09       -1.81      1.81 o
  -2   3  19       12.53       11.99      1.49 o
  -1   3  19       71.50       74.08      3.18 o
   0   3  19       10.12       10.90      1.99 o
   1   3  19        0.87        0.29      1.46 o
   2   3  19       21.77       20.15      2.42 o
   3   3  19        0.07       -1.39      1.39 o
   4   3  19       31.96       33.38      2.95 o
   5   3  19        1.41        0.95      1.84 o
   6   3  19        0.67        7.75      2.25 o
   7   3  19        6.34        6.28      4.19 o
  -8   4  19        0.03       -1.87      1.87 o
  -7   4  19        0.06       -1.52      1.91 o
  -6   4  19        2.14        1.37      1.76 o
  -5   4  19        0.15        0.13      1.62 o
  -4   4  19        0.07        2.38      2.52 o
  -3   4  19        0.28       -1.78      1.78 o
  -2   4  19       19.36       19.02      2.01 o
  -1   4  19        3.92        3.71      1.93 o
   0   4  19        0.21       -0.16      1.63 o
   1   4  19        9.60        7.07      1.99 o
   2   4  19        0.35        2.56      2.01 o
   3   4  19        9.07        8.78      2.45 o
   4   4  19        1.07        0.48      1.99 o
   5   4  19       15.04       19.56      3.17 o
   6   4  19        0.04       -2.86      2.86 o
  -8   5  19        0.70       -2.11      2.11 o
  -7   5  19        0.09       -2.21      2.21 o
  -6   5  19        0.12       -0.72      2.11 o
  -5   5  19        1.36        3.52      2.05 o
  -4   5  19        0.05       -0.08      2.45 o
  -3   5  19       36.90       34.58      2.54 o
  -2   5  19       28.46       26.55      2.46 o
  -1   5  19      136.00      125.99      5.02 o
   0   5  19        9.92        5.84      2.26 o
   1   5  19       41.92       36.15      2.79 o
   2   5  19        3.98        6.98      2.42 o
   3   5  19        0.19       -2.33      2.74 o
   4   5  19        0.37       -1.69      2.03 o
   5   5  19        7.70        7.30      2.76 o
   6   5  19        2.96        0.70      3.49 o
  -7   6  19        8.58        6.15      2.54 o
  -6   6  19       46.09       46.42      4.13 o
  -5   6  19       18.41        8.37      2.87 o
  -4   6  19        0.17       -2.07      2.22 o
  -3   6  19        0.57       -1.68      1.68 o
  -2   6  19        2.47        2.26      1.84 o
  -1   6  19       17.15       11.53      2.76 o
   0   6  19       19.14       18.84      2.87 o
   1   6  19        2.90        2.44      1.89 o
   2   6  19       27.47       29.22      3.34 o
   3   6  19       35.54       37.62      3.47 o
   4   6  19        0.15       -2.20      4.58 o
   5   6  19       12.65       12.28      3.67 o
  -6   7  19       60.76       77.37      5.54 o
  -5   7  19       22.69       27.54      3.89 o
  -4   7  19        3.85        1.18      2.59 o
  -3   7  19        8.01       12.67      2.25 o
  -2   7  19        8.33        9.10      2.66 o
  -1   7  19        4.17        2.93      2.35 o
   0   7  19        1.86        0.29      2.12 o
   1   7  19        3.70       -1.70      2.40 o
   2   7  19        2.76        0.10      1.99 o
   3   7  19        5.51        6.66      2.53 o
   4   7  19       11.38        9.18      2.66 o
   5   7  19       17.08       16.74      5.58 o
  -5   8  19       20.84       33.87      9.13 o
  -4   8  19        1.38        3.46      2.95 o
  -3   8  19        0.49       -0.29      2.01 o
  -2   8  19        2.96        1.36      2.53 o
  -1   8  19        2.08        2.57      2.66 o
   0   8  19        0.58        0.66      2.53 o
   1   8  19        4.69        7.44      2.82 o
   2   8  19        0.83       -1.33      1.99 o
   3   8  19       22.36       17.85      3.85 o
  -4   9  19        0.97        0.37      2.39 o
  -3   9  19        4.57        6.11      2.62 o
  -2   9  19       19.92       27.56      3.58 o
  -1   9  19       30.50       29.80      3.66 o
   0   9  19       10.38        9.13      3.77 o
   1   9  19       14.05       10.68      2.94 o
   2   9  19       18.88       21.91      4.17 o
  -8   0  20        0.99       -0.40      3.05 o
  -7   0  20        3.01       -0.93      2.50 o
  -6   0  20        3.02        1.20      3.14 o
  -5   0  20        2.76       -1.08      2.42 o
  -4   0  20       14.98        9.12      2.96 o
  -3   0  20      122.78      122.06      5.86 o
  -2   0  20       78.89       83.88      6.63 o
  -1   0  20      763.13      812.36     13.01 o
   0   0  20      351.79      385.67     10.11 o
   1   0  20      121.27      121.99      5.66 o
   2   0  20        0.59       -1.79      1.79 o
   3   0  20        4.49        4.74      2.32 o
   4   0  20       43.49       38.54      6.28 o
   5   0  20        0.47       -2.23      4.53 o
   6   0  20       11.35       11.72      3.48 o
  -8   1  20        0.33       -0.39      2.22 o
  -7   1  20        0.34       -0.99      1.74 o
  -6   1  20        2.67        0.34      1.74 o
  -5   1  20       42.50       42.00      2.67 o
  -4   1  20       19.82       23.95      2.18 o
  -3   1  20       13.70       12.47      1.86 o
  -2   1  20       25.69       26.63      2.08 o
  -1   1  20       86.80       94.81      4.73 o
   0   1  20        6.27        3.69      1.52 o
   1   1  20       10.38        7.10      1.89 o
   2   1  20       13.70       13.49      1.95 o
   3   1  20       11.06        9.50      2.01 o
   4   1  20        0.83        0.91      1.64 o
   5   1  20        7.48        9.89      2.22 o
   6   1  20        1.05       -1.87      1.87 o
  -8   2  20        2.18        3.86      2.32 o
  -7   2  20        0.20       -1.75      1.75 o
  -6   2  20       28.58       31.32      2.80 o
  -5   2  20       20.30       20.15      2.36 o
  -4   2  20       23.93       22.86      2.18 o
  -3   2  20        1.28        1.95      1.49 o
  -2   2  20        3.35        2.06      1.54 o
  -1   2  20       13.01       14.60      1.66 o
   0   2  20       19.62       18.00      1.63 o
   1   2  20        2.57        3.12      1.63 o
   2   2  20        2.17        2.25      1.69 o
   3   2  20        0.71        0.49      1.64 o
   4   2  20        0.44       -0.56      1.64 o
   5   2  20       10.60       13.29      2.41 o
   6   2  20        1.01        0.23      2.01 o
  -8   3  20       16.10       16.10      2.83 o
  -7   3  20       10.42        9.94      2.58 o
  -6   3  20        5.40        4.91      2.09 o
  -5   3  20       88.41       98.54      4.20 o
  -4   3  20       25.68       29.40      2.63 o
  -3   3  20        7.79       10.40      2.01 o
  -2   3  20        1.19       -0.84      1.38 o
  -1   3  20        0.00       -0.64      1.39 o
   0   3  20       33.21       38.39      2.72 o
   1   3  20        0.26       -0.70      2.01 o
   2   3  20        6.86        5.09      2.12 o
   3   3  20        0.01       -1.16      2.01 o
   4   3  20       42.20       46.75      3.99 o
   5   3  20      146.51      179.92      6.77 o
   6   3  20       14.32       14.65      4.88 o
  -7   4  20        0.56        0.28      2.15 o
  -6   4  20       32.26       30.96      3.04 o
  -5   4  20       42.19       50.45      3.36 o
  -4   4  20       65.90       69.69      4.83 o
  -3   4  20       34.84       34.20      3.42 o
  -2   4  20       34.90       34.93      2.46 o
  -1   4  20       71.43       71.03      4.11 o
   0   4  20        0.39        1.56      1.85 o
   1   4  20        2.09        1.20      2.03 o
   2   4  20        0.98        0.93      2.01 o
   3   4  20       15.23       15.31      3.46 o
   4   4  20        1.30        1.57      2.35 o
   5   4  20        5.16        7.44      2.76 o
   6   4  20        6.76       13.25      4.88 o
  -7   5  20        0.21       -1.48      2.32 o
  -6   5  20        1.82       -1.70      1.76 o
  -5   5  20        0.42       -1.74      1.74 o
  -4   5  20        4.30        1.92      2.37 o
  -3   5  20        0.30       -2.87      2.87 o
  -2   5  20       27.16       26.81      2.37 o
  -1   5  20        1.25        1.66      2.26 o
   0   5  20       78.68       80.21      5.43 o
   1   5  20        0.02        1.46      1.89 o
   2   5  20        2.50        1.53      2.60 o
   3   5  20        0.00       -3.08      3.19 o
   4   5  20        0.12       -0.57      2.35 o
   5   5  20        0.72       -2.84      2.84 o
  -6   6  20       15.98       21.19      3.12 o
  -5   6  20        2.66        0.36      2.11 o
  -4   6  20        1.75       -2.86      3.63 o
  -3   6  20        0.26        0.42      2.35 o
  -2   6  20        0.00       -1.10      3.03 o
  -1   6  20        7.61        4.93      2.35 o
   0   6  20       11.02        4.27      2.26 o
   1   6  20        0.15        1.89      2.12 o
   2   6  20        9.81        8.88      2.66 o
   3   6  20        3.15        3.02      2.42 o
   4   6  20        4.95        6.37      2.76 o
   5   6  20        0.02        2.09      4.19 o
  -5   7  20        4.96        2.11      4.27 o
  -4   7  20        0.28       -2.53      2.53 o
  -3   7  20        8.92        9.32      2.37 o
  -2   7  20       16.55       19.45      2.95 o
  -1   7  20       18.92       29.91      3.96 o
   0   7  20       23.83       25.25      3.34 o
   1   7  20        7.87        9.19      2.61 o
   2   7  20        2.46       -1.44      2.12 o
   3   7  20        0.15       -0.04      2.26 o
   4   7  20        3.11       -0.29      3.84 o
  -4   8  20        0.18       -2.02      3.11 o
  -3   8  20        3.04        3.42      2.53 o
  -2   8  20       14.38       13.27      3.28 o
  -1   8  20       12.20        9.54      3.07 o
   0   8  20        2.76        3.84      3.21 o
   1   8  20       19.20       18.67      3.17 o
   2   8  20       48.33       51.62      6.98 o
  -2   9  20       10.63       15.16      3.12 o
  -1   9  20       13.82       12.75      3.17 o
   0   9  20        8.77        2.14      4.53 o
  -8   1  21        0.26       -1.78      1.78 o
  -7   1  21        0.04       -1.23      2.09 o
  -6   1  21       10.71        6.83      2.05 o
  -5   1  21       33.53       35.06      3.42 o
  -4   1  21       21.27       21.49      2.18 o
  -3   1  21       24.22       24.13      2.27 o
  -2   1  21       13.93       17.84      2.06 o
  -1   1  21       76.17       80.45      3.05 o
   0   1  21       47.36       48.53      2.95 o
   1   1  21        6.67        7.05      1.75 o
   2   1  21        7.21        4.83      2.63 o
   3   1  21        1.46        0.71      1.75 o
   4   1  21        3.37        4.12      2.05 o
   5   1  21        0.00       -0.29      2.21 o
   6   1  21        7.47        7.32      2.96 o
  -7   2  21       41.24       41.22      5.11 o
  -6   2  21        3.34        4.92      2.09 o
  -5   2  21        0.47       -0.86      1.77 o
  -4   2  21        0.19       -1.45      1.53 o
  -3   2  21        6.25        8.80      1.81 o
  -2   2  21        1.67       -1.42      1.42 o
  -1   2  21       16.36       19.01      1.89 o
   0   2  21        0.01       -1.72      1.72 o
   1   2  21       10.20       14.58      2.05 o
   2   2  21       23.86       31.79      3.74 o
   3   2  21        0.16       -0.07      1.64 o
   4   2  21       23.44       25.91      2.53 o
   5   2  21       20.47       28.53      2.89 o
   6   2  21       24.54       26.76      3.67 o
  -7   3  21       11.59       16.70      2.87 o
  -6   3  21        1.40        2.64      1.90 o
  -5   3  21        0.14       -1.71      1.71 o
  -4   3  21        8.66        8.97      2.01 o
  -3   3  21       28.60       29.86      2.58 o
  -2   3  21       30.15       30.85      2.53 o
  -1   3  21        3.14        0.70      1.59 o
   0   3  21        1.36        1.21      1.93 o
   1   3  21        0.40       -3.02      3.18 o
   2   3  21       15.08       17.38      2.76 o
   3   3  21        2.88       -2.82      2.82 o
   4   3  21        0.22        0.23      3.51 o
   5   3  21       18.60       27.58      4.20 o
  -7   4  21        3.02        1.38      2.25 o
  -6   4  21        2.05        7.55      2.28 o
  -5   4  21        2.45        4.89      2.25 o
  -4   4  21       16.25       14.77      2.37 o
  -3   4  21        2.76        4.59      1.87 o
  -2   4  21        0.61        0.38      1.80 o
  -1   4  21       20.27       22.21      2.94 o
   0   4  21        3.27        3.27      2.26 o
   1   4  21        0.59       -2.01      2.01 o
   2   4  21        0.50       -1.93      1.93 o
   3   4  21        3.31        1.19      3.01 o
   4   4  21        2.10        0.44      2.61 o
   5   4  21        3.89        7.95      4.19 o
  -6   5  21        0.20        0.29      2.12 o
  -5   5  21        0.03        1.58      2.05 o
  -4   5  21        0.14       -1.64      1.64 o
  -3   5  21       64.40       63.57      4.11 o
  -2   5  21        7.23        4.90      2.35 o
  -1   5  21       28.73       26.47      5.25 o
   0   5  21       58.35       63.63      4.80 o
   1   5  21        1.40        2.09      2.47 o
   2   5  21       14.84       13.27      3.95 o
   3   5  21        5.14        2.09      2.42 o
   4   5  21        1.26        0.86      2.35 o
  -6   6  21        1.11        1.97      3.42 o
  -5   6  21        0.06       -1.84      1.84 o
  -4   6  21        6.00        5.72      3.09 o
  -3   6  21       25.32       26.23      5.69 o
  -2   6  21        9.15       10.45      2.68 o
  -1   6  21        4.72        3.49      2.45 o
   0   6  21        0.55       -0.60      2.03 o
   1   6  21        6.92        4.45      5.58 o
   2   6  21        4.05        1.40      2.42 o
   3   6  21        4.98        1.62      3.01 o
   4   6  21        7.95       11.16      4.19 o
  -4   7  21        0.32       -2.71      2.81 o
  -3   7  21        0.01       -1.74      3.45 o
  -2   7  21        0.48        1.23      2.45 o
  -1   7  21        0.25       -1.89      2.42 o
   0   7  21        9.66       11.65      2.87 o
   1   7  21        0.01        2.02      2.53 o
   2   7  21        1.99        9.07      3.45 o
   3   7  21       28.18       27.44      4.17 o
  -3   8  21        0.07        2.46      4.88 o
  -2   8  21        0.67       -0.82      3.26 o
  -1   8  21       10.35       11.94      3.03 o
   0   8  21        0.19       -1.36      2.66 o
   1   8  21        5.79       10.46      4.19 o
  -7   0  22        0.63       -2.50      2.50 o
  -6   0  22        2.86       -0.27      4.88 o
  -5   0  22        1.38        1.72      2.96 o
  -4   0  22        0.04       -3.63      6.28 o
  -3   0  22      223.65      217.72      7.85 o
  -2   0  22      142.67      159.99      6.36 o
  -1   0  22      176.03      184.88      9.77 o
   0   0  22      146.49      164.44      6.65 o
   1   0  22        0.08       -0.35      2.47 o
   2   0  22       24.95       20.92      3.35 o
   3   0  22       32.99       45.62      4.36 o
   4   0  22       14.81       17.70      3.48 o
   5   0  22       42.38       46.50      4.64 o
  -7   1  22        0.04       -2.12      2.12 o
  -6   1  22        1.59        0.26      1.87 o
  -5   1  22        0.22        1.10      1.74 o
  -4   1  22        4.98        3.62      1.69 o
  -3   1  22       18.56       18.85      3.28 o
  -2   1  22       22.31       25.62      2.13 o
  -1   1  22        1.95        1.48      2.26 o
   0   1  22        7.15        6.56      2.12 o
   1   1  22        0.14       -1.52      1.63 o
   2   1  22       38.05       46.08      2.97 o
   3   1  22        7.28        9.60      2.16 o
   4   1  22        7.46       11.88      2.22 o
   5   1  22        0.67        1.94      2.35 o
  -7   2  22        3.42        3.14      2.68 o
  -6   2  22        9.18        9.46      3.12 o
  -5   2  22       20.36       22.66      2.78 o
  -4   2  22        0.70        1.12      1.95 o
  -3   2  22        6.35        5.75      2.01 o
  -2   2  22        0.17       -1.54      1.54 o
  -1   2  22        1.02        2.01      1.69 o
   0   2  22       37.06       37.78      4.74 o
   1   2  22        3.14        3.71      1.89 o
   2   2  22        5.10        3.90      1.87 o
   3   2  22        1.43       -1.14      1.80 o
   4   2  22        3.33        3.25      2.16 o
   5   2  22        0.19       -2.79      3.49 o
  -7   3  22       27.86       37.67      4.44 o
  -6   3  22        0.21       -0.06      1.96 o
  -5   3  22        0.01       -1.69      2.72 o
  -4   3  22        1.02        0.29      1.71 o
  -3   3  22        1.95       -1.57      2.11 o
  -2   3  22        6.83        5.99      2.45 o
  -1   3  22        2.01        2.85      2.72 o
   0   3  22       29.40       31.70      4.53 o
   1   3  22       26.95       37.87      4.53 o
   2   3  22       26.35       34.08      3.34 o
   3   3  22       32.34       41.41      3.75 o
   4   3  22       60.28       79.23      4.80 o
   5   3  22        0.22       -1.40      3.49 o
  -6   4  22       37.42       42.91      3.52 o
  -5   4  22       14.04       12.19      2.53 o
  -4   4  22        1.94       -0.57      1.71 o
  -3   4  22       49.55       56.33      4.73 o
  -2   4  22        6.42        5.21      2.53 o
  -1   4  22        1.73       -1.02      2.51 o
   0   4  22        3.56        5.23      2.96 o
   1   4  22        0.00       -1.74      2.47 o
   2   4  22        1.25       -1.40      2.47 o
   3   4  22        1.50        1.73      2.66 o
   4   4  22        1.01       -0.32      4.88 o
  -5   5  22        4.79        9.08      2.82 o
  -4   5  22        5.19        0.55      1.91 o
  -3   5  22        1.78        5.85      3.02 o
  -2   5  22       21.84       19.83      4.17 o
  -1   5  22        2.58        2.72      2.35 o
   0   5  22        6.07        5.01      2.60 o
   1   5  22        1.78        2.41      2.68 o
   2   5  22        0.00       -2.12      2.12 o
   3   5  22        0.03       -1.73      2.35 o
  -5   6  22        0.03        0.40      2.10 o
  -4   6  22        2.18        2.36      2.25 o
  -3   6  22       20.57       17.29      4.67 o
  -2   6  22        0.00       -1.07      3.67 o
  -1   6  22        5.35        6.55      2.76 o
   0   6  22       15.65       19.50      3.07 o
   1   6  22        1.86        3.84      2.96 o
   2   6  22        1.33       -1.40      2.96 o
   3   6  22        0.84       -1.40      4.53 o
  -3   7  22        0.05       -0.05      3.67 o
  -2   7  22        0.05        0.24      2.53 o
  -1   7  22        7.59        4.19      2.61 o
   0   7  22        0.42        0.74      2.48 o
   1   7  22        5.47       14.65      5.58 o
  -6   1  23        0.08       -0.46      2.09 o
  -5   1  23       10.51       10.66      2.37 o
  -4   1  23        0.43       -1.23      1.68 o
  -3   1  23       41.50       45.14      2.74 o
  -2   1  23       76.02       87.76      3.89 o
  -1   1  23        0.28       -2.47      2.47 o
   0   1  23        5.84        4.36      2.26 o
   1   1  23       21.07       22.55      2.47 o
   2   1  23        3.41        2.58      1.95 o
   3   1  23        8.64        7.80      2.22 o
   4   1  23        9.37       11.00      2.53 o
  -6   2  23        6.46        2.67      2.30 o
  -5   2  23        2.08        1.20      2.05 o
  -4   2  23        4.63        4.40      2.09 o
  -3   2  23        0.18       -1.64      1.64 o
  -2   2  23        6.63        5.30      3.68 o
  -1   2  23        5.08        6.28      4.19 o
   0   2  23        0.04       -1.05      2.47 o
   1   2  23        5.39        3.14      2.96 o
   2   2  23       15.34       18.68      3.82 o
   3   2  23       15.42       16.04      3.07 o
   4   2  23       55.21       69.70      6.63 o
  -6   3  23        0.77       -0.77      2.25 o
  -5   3  23        0.04       -1.18      1.84 o
  -4   3  23        0.00       -0.64      2.33 o
  -3   3  23        6.72        9.50      2.42 o
  -2   3  23        2.96        0.15      2.10 o
  -1   3  23        2.03        4.78      3.18 o
   0   3  23        7.04       10.14      3.18 o
   1   3  23        0.30       -2.16      2.68 o
   2   3  23        0.65       -2.26      2.26 o
   3   3  23       19.32       32.05      3.70 o
   4   3  23       23.06       30.61      8.02 o
  -5   4  23        0.56       -1.76      1.76 o
  -4   4  23        0.18       -1.54      1.84 o
  -3   4  23        3.84        3.82      2.45 o
  -2   4  23        3.50        3.26      2.17 o
  -1   4  23        3.07        3.52      2.35 o
   0   4  23        6.91        5.23      2.96 o
   1   4  23        1.46       -0.38      4.19 o
   2   4  23        0.57        3.22      3.49 o
   3   4  23        8.30        7.80      3.26 o
  -4   5  23        1.10       -0.13      2.09 o
  -3   5  23       21.70       19.29      3.28 o
  -2   5  23       45.15       47.28      4.73 o
  -1   5  23        0.66        0.56      2.35 o
   0   5  23        7.30        5.96      3.18 o
   1   5  23        0.11        0.35      2.96 o
   2   5  23        4.98        3.00      3.18 o
  -3   6  23        8.61       14.30      4.44 o
  -2   6  23        5.22       10.30      4.17 o
  -1   6  23        8.07        9.71      3.03 o
   0   6  23       13.42       17.73      3.85 o
   1   6  23        1.63        1.74      2.96 o
  -5   0  24       20.30       11.86      3.49 o
  -4   0  24        7.80       10.51      3.05 o
  -3   0  24       51.86       54.47      4.67 o
  -2   0  24      181.49      180.69     11.16 o
  -1   0  24        0.41       -3.49      4.19 o
   0   0  24        1.90        0.70      4.19 o
   1   0  24       24.42       30.12      3.85 o
   2   0  24        6.60       14.01      5.93 o
   3   0  24       17.70       19.27      3.85 o
  -5   1  24        0.30        1.13      2.26 o
  -4   1  24       19.62       17.84      2.58 o
  -3   1  24       10.14       11.25      2.30 o
  -2   1  24        3.08        0.00      2.96 o
  -1   1  24        1.11       -1.01      3.49 o
   0   1  24       35.70       33.31      4.53 o
   1   1  24        0.00       -2.26      2.26 o
   2   1  24       47.03       66.54      5.41 o
   3   1  24        5.89        2.57      2.12 o
  -5   2  24        8.59        3.33      2.27 o
  -4   2  24        1.27        2.35      2.05 o
  -3   2  24        0.32       -2.35      2.35 o
  -2   2  24        0.01       -2.21      2.21 o
  -1   2  24        1.40       -1.40      4.19 o
   0   2  24        2.48        6.28      4.19 o
   1   2  24        7.87        7.73      3.18 o
   2   2  24        8.07       11.51      2.76 o
   3   2  24        0.16        2.18      2.76 o
  -5   3  24        3.20       -2.46      3.20 o
  -4   3  24        3.99        1.91      2.05 o
  -3   3  24        7.38        9.98      2.87 o
  -2   3  24       28.76       37.84      4.56 o
  -1   3  24        8.78        6.98      4.88 o
   0   3  24        7.85        8.02      3.14 o
   1   3  24        0.19        2.79      2.96 o
   2   3  24       43.45       59.19      5.16 o
  -4   4  24        0.12        1.22      2.05 o
  -3   4  24        8.38        8.11      4.01 o
  -2   4  24        3.30        0.57      2.42 o
  -1   4  24        0.03        2.09      4.88 o
   0   4  24        0.76        3.06      3.49 o
   1   4  24        0.38       -2.44      3.14 o
   2   4  24        1.28        6.28      4.53 o
  -3   5  24        2.16        6.71      4.19 o
  -2   5  24        3.34        2.85      2.53 o
  -1   5  24       18.43       28.67      4.93 o
   0   5  24        5.86        4.07      2.84 o
  -4   1  25       26.48       33.74      4.50 o
  -3   1  25        1.04        2.31      2.96 o
  -2   1  25       40.10       43.95      6.98 o
  -1   1  25       23.66       22.32      5.58 o
   0   1  25        3.37        4.88      4.19 o
   1   1  25        1.57       -1.40      3.49 o
   2   1  25        1.04       -2.53      2.53 o
  -4   2  25        9.22        6.34      3.14 o
  -3   2  25        0.70       -2.45      2.45 o
  -2   2  25        2.01       -0.70      4.88 o
  -1   2  25        1.60        1.40      4.88 o
   0   2  25        6.71       -2.09      4.19 o
   1   2  25        2.07        6.63      3.45 o
  -3   3  25        1.53       -1.60      2.45 o
  -2   3  25        1.41       -3.49      4.88 o
  -1   3  25        1.01       -4.19      4.19 o
   0   3  25        1.78        0.00      4.88 o
   1   3  25        9.49       17.71      3.67 o
 
